# Supplementary material for: The plasma peptides of Alzheimer’s disease
Source: Clin Proteomics. 2021 Jun 28;18:17. doi: 10.1186/s12014-021-09320-2 (PMC8240224; doi:10.1186/s12014-021-09320-2)
Supplement: Supplementary file 1 — Additional file 1: Table S1. The list of protein Gene Symbols with Chi Square (χ2) values greater than nine (9) at 1 degree of freedom. [file 12014_2021_9320_MOESM1_ESM.xlsx]

## Sheet: AD_X2_per_MSMS TRYP & STYP X2 G
Supplemental Table I. The list of protein Gene Symbols with Chi Square (χ2) values greater than nine (9) at 1 degree of freedom
Gene_Symbol	AD_X2_per_MSMS	se(mean)	:n	Gene_Symbol	AD_STYP_X2_per_MSMS	se(mean)	:n
NXNL1	7.65002	NA	1	NXNL1	94.3193	NA	1
SLC24A2	0.241075	0.240859	2	SLC24A2	85.1846	11.3077	2
Nbla10317	5.03939	NA	1	Nbla10317	78.2087	NA	1
SRSF8	3.64456	NA	1	SRSF8	73.8769	NA	1
KIR3DP1	24.1231	NA	1	KIR3DP1	64.9834	NA	1
NGF	5.29214	NA	1	NGF	59.4304	NA	1
OR8H2	13.2068	NA	1	OR8H2	54.2769	NA	1
C11orf89	4.16667	NA	1	C11orf89	54.2769	NA	1
XP32	2.25	NA	1	XP32	54.2769	NA	1
HSP90AA2	2.0701	NA	1	HSP90AA2	54.2769	NA	1
KIR222	1.05962	NA	1	KIR222	54.2769	NA	1
LOC389605	0.785101	NA	1	LOC389605	54.2769	NA	1
PTTG2	0.141482	0.125093	2	PTTG2	54.2769	0	2
RP11-632C17__A.1-001	0.0371506	NA	1	RP11-632C17__A.1-001	54.0565	NA	1
FLJ32063	7.65002	NA	1	FLJ32063	50.5106	NA	1
NEUROG2	18.0755	NA	1	NEUROG2	50.3414	NA	1
SMIM19	2.30241	0.777431	4	SMIM19	48.2462	27.8549	4
CHMP3	19.0974	9.54872	3	CHMP3	48.1124	10.5014	3
HIST1H1T	5.31946	4.06525	2	HIST1H1T	45.7531	17.3273	2
UTF1	3.16874	NA	1	UTF1	45.5547	NA	1
ZNF629	1.38589	0	2	ZNF629	44.7169	5.79375	2
TBRG1	1.13422	0.553097	10	TBRG1	44.6812	4.04196	10
UPP2	0.753138	0.238369	3	UPP2	44.1347	0	3
DKFZp779M0311	0.0168626	NA	1	DKFZp779M0311	44.1347	NA	1
LOC101060792	0.0168626	NA	1	LOC101060792	42.9029	NA	1
MIF4GD	0.411558	0.200253	10	MIF4GD	42.3662	5.23464	10
PDE4C	1.56175	0.378154	18	PDE4C	40.133	9.98723	18
FAM36A	37.6923	NA	1	FAM36A	38.9231	NA	1
KIAA0773	0.275491	0.201443	2	KIAA0773	38.9085	11.6021	2
NS5ATP4A	14.4988	NA	1	NS5ATP4A	37.6923	NA	1
OR8H1	2.82566	NA	1	OR8H1	37.6923	NA	1
DQA1-0103	1.50769	NA	1	DQA1-0103	37.6923	NA	1
LINC00692	1.50769	NA	1	LINC00692	37.6923	NA	1
DKFZp762C0813	0.913483	NA	1	DKFZp762C0813	37.6923	NA	1
HLA-Bw62.4	0.025965	NA	1	HLA-Bw62.4	37.6923	NA	1
ZHX1-C8orf76	0.00130462	NA	1	ZHX1-C8orf76	37.6923	NA	1
WDR92	0.715943	0.169632	3	WDR92	36.2782	7.17467	3
PEX26intG231T	28.7247	NA	1	PEX26intG231T	36.2546	NA	1
RBM17	0.0556114	0.0232866	6	RBM17	36.2433	7.75091	6
C19orf43	1.86928	1.46709	4	C19orf43	35.9709	7.90233	4
UNQ8200	12.6686	NA	1	UNQ8200	35.7514	NA	1
RNF103-CHMP3	37.6923	NA	1	RNF103-CHMP3	35.218	NA	1
LRP4	0.687646	0.261626	5	LRP4	35.1518	8.5432	5
PCGF2	1.53352	0.748064	4	PCGF2	34.9084	19.6471	4
LOC283685	2.46397	NA	1	LOC283685	34.797	NA	1
DKFZp434B156	0.318071	NA	1	DKFZp434B156	34.4251	NA	1
KIAA1467	0.154476	0.0618987	2	KIAA1467	34.3878	19.8891	2
THEM4	0.0327101	0.0299337	3	THEM4	34.2475	0.899642	3
SIRPA	0.304211	0.120403	5	SIRPA	34.024	12.4023	5
LOC100129307	0.343675	0.0256044	2	LOC100129307	33.3575	17.1531	2
DKFZp686M21196	0.144117	NA	1	DKFZp686M21196	33.3326	NA	1
FMO5	0.62626	0.164606	8	FMO5	32.7269	4.77548	8
ALDH18A1	0.00920575	0	2	ALDH18A1	32.6524	0	2
ADAMTS12	4.16157	3.66491	2	ADAMTS12	32.4743	21.8026	2
CPNE8	0.569363	0.490148	4	CPNE8	31.9448	18.1685	4
OR2T27	3.2533	NA	1	OR2T27	31.6051	NA	1
OR10K1	6.78159	NA	1	OR10K1	30.2495	NA	1
ZNF671	2.57627	1.11285	4	ZNF671	30.17	17.7043	4
HCLS1	2.17332	0.834295	6	HCLS1	30.0378	9.13211	6
HIF-1A	22.0303	NA	1	HIF-1A	30.0081	NA	1
KIF7	0.246409	0.168112	6	KIF7	29.7161	5.48526	6
OR10K2	0.398141	0.231965	2	OR10K2	29.6153	4.84356	2
UBE2G1	5.42769	3.32377	5	UBE2G1	29.5058	19.377	5
MARS2	10.0407	NA	1	MARS2	28.8433	NA	1
KIAA1026	1.53693	NA	1	KIAA1026	28.8433	NA	1
ERVMER34-1	1.05985	NA	1	ERVMER34-1	28.8433	NA	1
LOC101930373	0.913483	NA	1	LOC101930373	28.8433	NA	1
UNQ9391	0.476934	NA	1	UNQ9391	28.8433	NA	1
OR4N4	0.116842	NA	1	OR4N4	28.8433	NA	1
ESPNL	0.807128	0.192981	3	ESPNL	28.6452	19.3624	3
NEURL1B	0.384645	NA	1	NEURL1B	28.5083	NA	1
NUP210	11.8025	0.903537	2	NUP210	28.214	22.2966	2
RNASEH2B	0.251018	0.161282	6	RNASEH2B	28.0472	6.33771	6
ATXN7	9.03643	2.91318	4	ATXN7	27.7044	10.5239	4
DKFZp686H10254	0.36928	NA	1	DKFZp686H10254	27.5977	NA	1
ZNF367	0.179413	NA	1	ZNF367	27.5977	NA	1
KIAA1881	0.136281	NA	1	KIAA1881	27.5977	NA	1
NRBF2	2.4396	1.16138	3	NRBF2	27.58	6.23511	3
ZBTB8B	4.22312	NA	1	ZBTB8B	27.3065	NA	1
DKFZp313N0632	2.58126	NA	1	DKFZp313N0632	27.3065	NA	1
RAB40A	0.116842	NA	1	RAB40A	27.3065	NA	1
hCG_2011465	0	NA	1	hCG_2011465	27.3065	NA	1
ASAH2B	4.35482	3.2952	2	ASAH2B	27.1731	27.1039	2
TDRD3	1.85656	0.430594	7	TDRD3	26.9278	6.96313	7
GTPBP6	0.649398	0.23932	4	GTPBP6	26.9094	8.39988	4
CRELD2	3.51137	0.564355	7	CRELD2	26.8257	10.1443	7
PCDHGA9	0.016656	0.000267289	2	PCDHGA9	26.6078	14.9693	2
PCBP4	0.883831	0.229534	16	PCBP4	26.589	4.75998	16
HAND2	0.391082	0.121683	6	HAND2	26.5581	5.41844	6
CNPY2	0.631095	0.192222	6	CNPY2	26.4122	8.39064	6
2021-09-14	0.36928	NA	1	2021-09-14	26.1112	NA	1
DKFZp686I0746	0.557789	NA	1	DKFZp686I0746	25.957	NA	1
RXFP3	0.0684293	0.0484131	2	RXFP3	25.7112	9.50681	2
C8orf48	3.80457	0.579182	2	C8orf48	25.6308	12.0615	2
S100B	0.766829	0.740864	2	S100B	25.6308	12.0615	2
PSMA5	0.0740485	0	2	PSMA5	25.6308	12.0615	2
C2CD4B	15.5815	NA	1	C2CD4B	25.5238	NA	1
USP12	0.136385	0.0623369	2	USP12	24.9993	5.00881	2
HRES1	0.00597981	NA	1	HRES1	24.7718	NA	1
DKFZp547P183	1.03424	NA	1	DKFZp547P183	24.7674	NA	1
LOC102724620	12.9804	NA	1	LOC102724620	24.204	NA	1
hCG_1985787	20.2712	NA	1	hCG_1985787	24.1231	NA	1
HRCT1	13.5692	NA	1	HRCT1	24.1231	NA	1
ZNF146	13.5692	NA	1	ZNF146	24.1231	NA	1
FLJ00397	7.65002	NA	1	FLJ00397	24.1231	NA	1
SLC25A21-AS1	7.65002	NA	1	SLC25A21-AS1	24.1231	NA	1
FKSG52	6.03077	NA	1	FKSG52	24.1231	NA	1
PGLYRP1	6.03077	NA	1	PGLYRP1	24.1231	NA	1
OR2M4	3.60097	NA	1	OR2M4	24.1231	NA	1
HLA-Bw62.1	2.25	NA	1	HLA-Bw62.1	24.1231	NA	1
TMPRSS11B	2.05126	NA	1	TMPRSS11B	24.1231	NA	1
C10orf115	1.33333	NA	1	C10orf115	24.1231	NA	1
OR2B11	1.05962	NA	1	OR2B11	24.1231	NA	1
LOC100996707	0.785101	NA	1	LOC100996707	24.1231	NA	1
LOC642131	0.5	NA	1	LOC642131	24.1231	NA	1
GPR45	0.476934	NA	1	GPR45	24.1231	NA	1
BTN2A3P	0.216375	NA	1	BTN2A3P	24.1231	NA	1
FLJ41131	0.166176	NA	1	FLJ41131	24.1231	NA	1
OR6Y1	0.0692868	NA	1	OR6Y1	24.1231	NA	1
CXorf31	0.0692399	NA	1	CXorf31	24.1231	NA	1
UNQ6487	0.0692399	NA	1	UNQ6487	24.1231	NA	1
DKFZp564O1822	0.0200162	NA	1	DKFZp564O1822	24.1231	NA	1
TMEM139	0	NA	1	TMEM139	24.1231	NA	1
NFASC	0.355412	0.0693618	38	NFASC	24.0558	3.40383	38
DGKG	0.401471	0.198808	6	DGKG	24.0267	4.01652	6
C2	2.59235	0.740308	19	C2	23.7532	6.76047	19
KYNU	2.56407	0.696841	6	KYNU	23.2597	9.38002	6
GEMIN8	4.10722	2.0554	4	GEMIN8	23.0604	5.78294	4
LRRN2	3.64456	NA	1	LRRN2	23.0462	NA	1
LOC101930594	3.19336	NA	1	LOC101930594	23.0462	NA	1
FP1523	2.37148	NA	1	FP1523	23.0462	NA	1
RON	2.26773	NA	1	RON	23.0462	NA	1
TSPAN18	1.2037	0.255386	9	TSPAN18	22.9506	10.2425	9
NPHS2	1.43492	0.497545	4	NPHS2	22.9342	5.0414	4
DNAAF3	1.53411	0.283867	10	DNAAF3	22.2485	4.38636	10
UBR2	0.192241	0.0632367	4	UBR2	22.2453	5.00004	4
TNRC6A	0.791359	0.164689	15	TNRC6A	21.8365	4.61842	15
METRN	6.27299	4.57652	5	METRN	21.819	10.1611	5
IFNG	13.2068	0	2	IFNG	21.5241	0	2
ATXN3L	5.29214	NA	1	ATXN3L	21.5241	NA	1
TTC29	3.23271	0.650223	12	TTC29	21.4918	5.08295	12
PAPL	0.285822	0.12366	4	PAPL	21.4048	12.0074	4
CD28	0.295198	0.255012	4	CD28	21.402	6.07311	4
MAMDC4	1.65175	1.58247	2	MAMDC4	21.3836	9.74508	2
CYCS	16.2934	0	2	CYCS	21.3691	0	2
RDH16	1.23322	1.0345	2	RDH16	21.2453	20.3318	2
ZNF479	0.530506	0.361253	2	ZNF479	21.0482	6.54945	2
CRTC1	3.2533	0	9	CRTC1	20.9402	2.19702	9
TBCC	0.500744	0.461386	2	TBCC	20.9026	6.40385	2
RPL29	0.218804	0.100067	4	RPL29	20.795	11.9985	4
TBXA2R	0.926399	0.362929	6	TBXA2R	20.7766	3.40703	6
EPC1	0.538405	0.148163	5	EPC1	20.765	2.5378	5
SLC24A4	12.4219	4.22031	6	SLC24A4	20.5916	9.41245	6
LRRC14	2.50689	0.548028	6	LRRC14	20.4384	6.28037	6
NPR2	4.14698	0.956683	8	NPR2	20.4198	9.91239	8
SETD1B	3.67961	0.315805	2	SETD1B	20.4067	3.06806	2
ADRB1	3.51801	1.25029	2	ADRB1	20.4	0	2
C20orf141	0.913483	NA	1	C20orf141	20.4	NA	1
OR5J2	0.913483	NA	1	OR5J2	20.4	NA	1
C19orf73	0.476934	NA	1	C19orf73	20.4	NA	1
BPIFB2	0.166176	NA	1	BPIFB2	20.4	NA	1
FLJ37034	0	NA	1	FLJ37034	20.4	NA	1
IGFBP6	2.66412	1.09779	4	IGFBP6	20.3144	10.7163	4
PRORSD1P	5.71156	NA	1	PRORSD1P	20.2712	NA	1
FGF3	2.82636	NA	1	FGF3	20.2712	NA	1
FAM27A	2.82566	NA	1	FAM27A	20.2712	NA	1
OR9I1	2.46397	NA	1	OR9I1	20.2712	NA	1
LINC00271	2.15421	NA	1	LINC00271	20.2712	NA	1
C8orf76	1.07886	NA	1	C8orf76	20.2712	NA	1
PNLIP	0.96213	NA	1	PNLIP	20.2712	NA	1
CUTL1	0.36928	NA	1	CUTL1	20.2712	NA	1
PDXDC2P	0.288799	NA	1	PDXDC2P	20.2712	NA	1
LOC101930235	0.166176	NA	1	LOC101930235	20.2712	NA	1
MORF/CBP	0.025965	NA	1	MORF/CBP	20.2712	NA	1
FLJ00108	0.0200162	NA	1	FLJ00108	20.2712	NA	1
STX11	0.0200162	NA	1	STX11	20.2712	NA	1
GCLM	17.1659	0	3	GCLM	20.1141	0.240587	3
FGL2	10.0407	NA	1	FGL2	20.0293	NA	1
AP5Z1	0.00284643	NA	1	AP5Z1	20.0293	NA	1
PCDHGA2	0.109775	0.00936924	2	PCDHGA2	19.9756	10.0325	2
RAB13	25.6108	0.703385	3	RAB13	19.8582	3.69433	3
MPHOSPH1	1.17737	NA	1	MPHOSPH1	19.6721	NA	1
C4orf19	0.0370243	0.0370243	2	C4orf19	19.6	18.0923	2
PLK2	1.67557	0.421363	2	PLK2	19.5907	1.00459	2
SLC22A18	1.45764	1.08961	7	SLC22A18	19.5467	7.37786	7
STYXL1	0.44512	0.230766	4	STYXL1	19.5398	7.72406	4
FAM210B	2.11156	2.11156	2	FAM210B	19.4616	19.4616	2
LOC440563	0.165286	0.157759	2	LOC440563	19.436	0	2
UST	2.8327	0.582698	2	UST	19.3039	18.3885	2
TAGLN2	31.3232	12.6462	3	TAGLN2	19.2222	9.61109	3
PRKCA	0.506716	0.40623	7	PRKCA	19.207	6.83203	7
SLC25A40	4.36033	2.63412	5	SLC25A40	19.1312	8.43308	5
COG3	0.205673	0.0856188	4	COG3	19.0054	2.88474	4
PYGM	0.958001	0.238465	2	PYGM	18.94	1.80629	2
BMPR1B	2.37815	1.33254	4	BMPR1B	18.9081	5.13802	4
ALG10B	0.456741	0.204261	6	ALG10B	18.8462	8.42826	6
ZSCAN21	1.14125	0.296046	5	ZSCAN21	18.8445	4.21249	5
RAB10	4.28636	2.09651	4	RAB10	18.762	12.7446	4
TP63	2.28648	0.425656	12	TP63	18.5213	4.29633	12
CBWD7	6.66529	3.45922	3	CBWD7	18.4462	17.917	3
DHX15	7.84982	NA	1	DHX15	18.4155	NA	1
LOC729159	0.267068	NA	1	LOC729159	18.4155	NA	1
CASPR4	2.86159	NA	1	CASPR4	18.3654	NA	1
FAM131B	0.736909	0.448674	7	FAM131B	18.2906	7.56862	7
PPAP2C	1.97885	0.717785	5	PPAP2C	18.2825	9.73419	5
MEP1B	0.202399	0.0641754	3	MEP1B	18.2274	9.07907	3
TLN1	2.47114	0.239677	3	TLN1	18.1046	0.252835	3
SPERT	19.6795	1.2105	4	SPERT	18.1025	2.96845	4
LOC101059914	4.65666	0.741864	3	LOC101059914	18.0923	6.03077	3
PPP1R3G	6.08367	NA	1	PPP1R3G	18.0755	NA	1
HIST1H1A	3.15505	NA	1	HIST1H1A	18.0755	NA	1
DKFZp686C24207	2.56387	NA	1	DKFZp686C24207	18.0755	NA	1
FAM46B	0.0677414	NA	1	FAM46B	18.0755	NA	1
YSK4	0.0393586	NA	1	YSK4	18.0755	NA	1
DDX20	0.148496	0.0911189	6	DDX20	17.9988	7.35813	6
STMN4	0.963373	0.249216	7	STMN4	17.9309	1.0384	7
CNTNAP4	1.72336	0.171563	4	CNTNAP4	17.9272	1.19379	4
LYPD8	1.03653	0.897476	3	LYPD8	17.8892	0.78509	3
GBP7	0.169254	NA	1	GBP7	17.8891	NA	1
LOC102724250	0.862056	0.446213	11	LOC102724250	17.8124	3.47968	11
ZSCAN25	2.16187	0.444833	4	ZSCAN25	17.7731	5.94513	4
LACTB	8.37405	1.23213	5	LACTB	17.6944	3.7734	5
PRKACB	1.12883	0.212727	25	PRKACB	17.689	2.32617	25
NT5M	7.62105	1.59839	9	NT5M	17.662	3.76023	9
C2CD3	0.758254	0.272752	12	C2CD3	17.5519	3.91766	12
PCTK3	0.275491	0.201443	2	PCTK3	17.5467	3.97743	2
TMEM223	1.15067	1.05288	3	TMEM223	17.5364	11.3767	3
PTPN13	2.22994	0.546329	8	PTPN13	17.4931	5.18731	8
MLX	0.117708	0.027983	4	MLX	17.4389	3.81365	4
DKFZp779I2251	0.186048	NA	1	DKFZp779I2251	17.307	NA	1
IQCD	2.39701	0.882909	5	IQCD	17.2463	4.99111	5
DAPK3	22.6064	9.06872	4	DAPK3	17.1825	12.7157	4
EFCAB7	1.32384	0.727866	4	EFCAB7	17.1667	5.87678	4
TPBGL	1.03424	NA	1	TPBGL	17.1659	NA	1
DKFZp686O1117	0.364547	NA	1	DKFZp686O1117	17.1659	NA	1
TRPM4	3.12696	0.650172	11	TRPM4	17.1524	4.44016	11
PRKCD	1.18313	0.627566	5	PRKCD	17.0899	8.3931	5
KIF20B	0.415616	0.0643102	3	KIF20B	17.0555	0.681968	3
JPH1	1.40299	1.23095	4	JPH1	16.9609	4.24672	4
SCGB3A2	1.24497	1.219	2	SCGB3A2	16.9202	3.35097	2
GNGT1	0.706741	0.206741	2	GNGT1	16.8628	7.26024	2
SLC5A7	0.216375	0	3	SLC5A7	16.715	3.5562	3
ZMYM4	0.698243	0.0390722	7	ZMYM4	16.7115	1.91384	7
ESYT1	0.613054	0.326324	3	ESYT1	16.6688	7.96938	3
PEX14	1.43567	1.09772	5	PEX14	16.6046	6.01982	5
MROH9	3.57552	2.5279	3	MROH9	16.583	16.0833	3
CSPG5	0.971036	0.400227	5	CSPG5	16.5616	6.36119	5
SNRPD2	4.74689	3.12134	4	SNRPD2	16.5433	5.09343	4
COMMD9	0.426127	0.243859	3	COMMD9	16.4534	8.52417	3
RHBDD3	1.00513	0.31785	6	RHBDD3	16.3744	7.82615	6
PEX7	1.43209	0.481222	6	PEX7	16.3407	3.38903	6
TRIM4	0.162006	0.108748	3	TRIM4	16.306	6.74019	3
NAIF1	22.6529	NA	1	NAIF1	16.297	NA	1
NOX3	6.78159	NA	1	NOX3	16.297	NA	1
TIGD4	4.49715	NA	1	TIGD4	16.297	NA	1
SIK2	3.64456	NA	1	SIK2	16.297	NA	1
FRAT2	2.08796	NA	1	FRAT2	16.297	NA	1
CCNYL3	0.00130462	NA	1	CCNYL3	16.297	NA	1
PLEK2	3.47798	1.4474	5	PLEK2	16.2728	4.44034	5
UCC1	2.0701	NA	1	UCC1	16.2044	NA	1
GPC5	0.96213	NA	1	GPC5	16.2044	NA	1
FAM201A	0.0692399	NA	1	FAM201A	16.2044	NA	1
SCUBE1	0.751338	0.548296	6	SCUBE1	16.1556	8.28584	6
LOC102724249	0.224595	NA	1	LOC102724249	16.1529	NA	1
MTM1	0.420528	0.346303	8	MTM1	16.1148	4.25679	8
C1QBP	4.07591	1.95487	3	C1QBP	16.0825	8.04059	3
GOT2	2.82954	1.23399	3	GOT2	16.0634	7.37864	3
IL36G	4.21861	1.65513	3	IL36G	16.0269	6.73469	3
SIGLEC7	1.55362	0.501261	5	SIGLEC7	15.9773	7.89202	5
PTPLA	1.42489	0.512792	7	PTPLA	15.7963	9.01603	7
CHRNB2	15.7937	NA	1	CHRNB2	15.7937	NA	1
LY75-CD302	0.126503	0.0920007	2	LY75-CD302	15.6764	0.276587	2
CLNK	1.7618	0.702173	2	CLNK	15.6411	2.43435	2
ACKR2	1.21135	0.296346	5	ACKR2	15.638	2.12167	5
PCDHGA10	16.6685	3.2522	3	PCDHGA10	15.5328	13.2498	3
SUV420H1	5.11988	2.55897	14	SUV420H1	15.453	4.72339	14
COMMD7	3.01539	1.26143	5	COMMD7	15.39	2.18327	5
ETFB	1.01278	0.361993	3	ETFB	15.3752	3.92044	3
C10orf76	4.78782	1.66232	5	C10orf76	15.3127	5.7725	5
ITGAV	0.380663	0.172274	9	ITGAV	15.2849	2.60672	9
CLEC12B	0.728755	0.270617	6	CLEC12B	15.2846	3.8588	6
KLHL7	0.696081	0.28723	12	KLHL7	15.2324	4.15885	12
AGFG1	3.23149	0.551472	12	AGFG1	15.2092	2.64356	12
DPH7	5.13241	1.64918	2	DPH7	15.1716	5.22846	2
MST1R	2.60039	0.633276	7	MST1R	15.1232	6.37028	7
FAM26D	1.70257	0.785928	5	FAM26D	15.0873	7.24094	5
AWAT2	10.6654	9.60578	2	AWAT2	15.0769	9.04616	2
LOC101060578	1.50769	0	2	LOC101060578	15.0769	9.04616	2
ZSCAN23	0.768464	0.768464	2	ZSCAN23	15.0769	9.04616	2
LHFPL4	1.33333	NA	1	LHFPL4	15.0702	NA	1
CORO6	2.90422	0.773067	12	CORO6	14.9941	3.87242	12
NDUFAF6	0.362886	0.120548	14	NDUFAF6	14.9847	5.9932	14
NAT8L	14.1133	6.28678	2	NAT8L	14.9561	1.24831	2
KIF5B-ALK	0.056067	NA	1	KIF5B-ALK	14.9128	NA	1
DKFZp434G0719	8.87029	NA	1	DKFZp434G0719	14.8498	NA	1
PRIC295	0.0262297	NA	1	PRIC295	14.8217	NA	1
FAM153B	0.57366	0.237678	4	FAM153B	14.8196	5.08814	4
GPC6	0.605671	0.469391	2	GPC6	14.7335	1.41941	2
ZSCAN5B	12.5642	6.98178	3	ZSCAN5B	14.7251	7.75012	3
TTK	0.919394	0.352428	6	TTK	14.6957	6.56067	6
NBL1	0.819872	0.240199	10	NBL1	14.6877	4.25806	10
MKL2	5.16329	1.58392	12	MKL2	14.6834	4.16968	12
DKFZp686E0752	1.16313	NA	1	DKFZp686E0752	14.6796	NA	1
DCAF15	0.646875	0.306663	4	DCAF15	14.6602	13.2392	4
GPR98	4.02843	2.02214	5	GPR98	14.649	10.1252	5
FAM166B	10.1715	4.72444	6	FAM166B	14.6409	2.53183	6
NR3C1	11.894	1.67796	21	NR3C1	14.6369	2.4094	21
HIC1	7.03707	2.9254	8	HIC1	14.6021	6.63514	8
TULP2	0.465143	0.155081	9	TULP2	14.5815	5.44186	9
GINS2	0.511219	0.498293	3	GINS2	14.5744	5.24693	3
CRISPLD1	3.46057	1.07134	5	CRISPLD1	14.5736	6.20986	5
DENND4C	0.492286	0.103418	7	DENND4C	14.5694	2.50901	7
C15orf38-AP3S2	4.27946	2.33093	3	C15orf38-AP3S2	14.5484	11.6331	3
HIF1A	8.24259	3.26906	5	HIF1A	14.5321	4.8656	5
ERGIC3	0.313577	0.0742458	15	ERGIC3	14.5035	2.22701	15
ZKSCAN7	1.55591	0.826284	5	ZKSCAN7	14.5002	5.6076	5
RNF208	38.9231	NA	1	RNF208	14.4988	NA	1
LILRA4	7.65002	NA	1	LILRA4	14.4988	NA	1
LOC102725273	7.65002	NA	1	LOC102725273	14.4988	NA	1
DAZAP1/MEF2D	7.00711	NA	1	DAZAP1/MEF2D	14.4988	NA	1
HZF14	1.09972	NA	1	HZF14	14.4988	NA	1
LUM	1.05985	NA	1	LUM	14.4988	NA	1
UNQ601	1.05962	NA	1	UNQ601	14.4988	NA	1
MMP27	0.364547	NA	1	MMP27	14.4988	NA	1
RWDD2B	0.288799	0	2	RWDD2B	14.4988	0	2
ISX	0.267068	NA	1	ISX	14.4988	NA	1
RRN3P2	0.0168626	NA	1	RRN3P2	14.4988	NA	1
HS3ST4	0.501625	0.432385	2	HS3ST4	14.4853	9.63775	2
DUS3L	0.853515	0.246696	9	DUS3L	14.4231	8.14527	9
C22orf29	1.00385	0.503846	2	C22orf29	14.4217	14.4217	2
LDHB	5.65017	3.23687	5	LDHB	14.4156	1.71651	5
INPP5J	0.736429	0.200897	10	INPP5J	14.407	3.32835	10
KPNA6	11.699	3.42176	8	KPNA6	14.3964	3.07405	8
ZIC4	1.16266	0.469998	7	ZIC4	14.3713	3.29014	7
MB21D1	0.0575346	0.0257853	3	MB21D1	14.2901	2.63598	3
DKFZp781N1423	1.04096	NA	1	DKFZp781N1423	14.1787	NA	1
61E3.4	0.626869	NA	1	61E3.4	14.1787	NA	1
LRRC14B	0.266575	NA	1	LRRC14B	14.1787	NA	1
C14orf104	0.116842	NA	1	C14orf104	14.1787	NA	1
GSTCD	1.69596	0.920932	6	GSTCD	14.1567	4.59667	6
DKFZp686D04248	0.0677414	NA	1	DKFZp686D04248	14.0992	NA	1
SGCA	1.19386	0.476563	13	SGCA	14.097	5.49501	13
ZNF354B	0.397489	0.32344	2	ZNF354B	14.0488	13.5488	2
CDK18	1.50629	0.322068	8	CDK18	14.0441	4.77891	8
LOC102724128	6.51747	NA	1	LOC102724128	14.0268	NA	1
CAMSAP1	1.60686	0.516153	4	CAMSAP1	13.9997	1.13176	4
TIPIN	1.57521	0.910825	8	TIPIN	13.9839	6.32217	8
JRK	5.32385	1.44158	4	JRK	13.9803	4.97141	4
XIRP1	12.6728	6.72079	2	XIRP1	13.9757	2.75561	2
SLC15A1	2.87822	1.40449	3	SLC15A1	13.9316	11.8804	3
hCG_1820408	1.07886	0	2	hCG_1820408	13.9214	2.28294	2
L3MBTL2	0.931245	0.497522	4	L3MBTL2	13.9078	13.4578	4
ZNF280B	17.4494	2.95064	2	ZNF280B	13.862	10.2611	2
LOC102723449	1.96878	NA	1	LOC102723449	13.82	NA	1
WAS	10.9547	0.683778	2	WAS	13.7458	4.14325	2
OR8B12	96.4923	NA	1	OR8B12	13.7078	NA	1
CHRNB3	16.2044	NA	1	CHRNB3	13.7078	NA	1
MOCOS	10.6733	NA	1	MOCOS	13.7078	NA	1
ZBTB9	8.45885	NA	1	ZBTB9	13.7078	NA	1
LKAAEAR1	4.46076	NA	1	LKAAEAR1	13.7078	NA	1
DKFZp686N08224	0.462803	NA	1	DKFZp686N08224	13.7078	NA	1
hfzo1	0.197499	NA	1	hfzo1	13.7078	NA	1
hfzo2	0.197499	NA	1	hfzo2	13.7078	NA	1
SSTR3	0.116842	NA	1	SSTR3	13.7078	NA	1
FLJ00011	0.115434	NA	1	FLJ00011	13.7078	NA	1
MRPL44	0.00284643	NA	1	MRPL44	13.7078	NA	1
LZIC	0.34944	0.159892	5	LZIC	13.6681	5.46272	5
CSNK2B-LY6G5B-1181	54.2769	NA	1	CSNK2B-LY6G5B-1181	13.5692	NA	1
KRTAP29-1	24.1231	NA	1	KRTAP29-1	13.5692	NA	1
TMEM1	24.1231	NA	1	TMEM1	13.5692	NA	1
IL17A	13.5692	0	2	IL17A	13.5692	0	2
TMEM92	9.6026	0	2	TMEM92	13.5692	0	2
LOC101927614	7.65002	NA	1	LOC101927614	13.5692	NA	1
GIG44	6.03077	NA	1	GIG44	13.5692	NA	1
SMIM11P1	6.03077	NA	1	SMIM11P1	13.5692	NA	1
UNQ1971	6.03077	NA	1	UNQ1971	13.5692	NA	1
TMEM78	3.60097	NA	1	TMEM78	13.5692	NA	1
PF4V1	2.82566	NA	1	PF4V1	13.5692	NA	1
prebp1	2.82566	NA	1	prebp1	13.5692	NA	1
TMEM140	2.82566	NA	1	TMEM140	13.5692	NA	1
hCG_2020192	2.46397	NA	1	hCG_2020192	13.5692	NA	1
LOC338579	2.46397	NA	1	LOC338579	13.5692	NA	1
G0S2	2.25	NA	1	G0S2	13.5692	NA	1
S100A5	1.90674	0.847117	3	S100A5	13.5692	0	3
LOC101927562	1.53693	0	2	LOC101927562	13.5692	0	2
DKFZp686M0665	1.50769	NA	1	DKFZp686M0665	13.5692	NA	1
HTR	1.50769	NA	1	HTR	13.5692	NA	1
KIAA1704	1.50769	NA	1	KIAA1704	13.5692	NA	1
LOC101928318	1.50769	NA	1	LOC101928318	13.5692	NA	1
PLGLA	1.50769	NA	1	PLGLA	13.5692	NA	1
UNQ5811	1.50769	NA	1	UNQ5811	13.5692	NA	1
DKFZp779K0837	1.33333	NA	1	DKFZp779K0837	13.5692	NA	1
DKFZp781C1038	1.33333	NA	1	DKFZp781C1038	13.5692	NA	1
TCRBV8S3	1.33333	NA	1	TCRBV8S3	13.5692	NA	1
ZNF22	1.07886	NA	1	ZNF22	13.5692	NA	1
hCG_1776259	1.05962	NA	1	hCG_1776259	13.5692	NA	1
PTH2	1.05962	NA	1	PTH2	13.5692	NA	1
MGC40574	0.944886	NA	1	MGC40574	13.5692	NA	1
CES	0.913483	NA	1	CES	13.5692	NA	1
CE5B3	0.785101	NA	1	CE5B3	13.5692	NA	1
TCRBV3S1	0.785101	NA	1	TCRBV3S1	13.5692	NA	1
OR4K5	0.679649	0.653684	2	OR4K5	13.5692	0	2
LOC102724971	0.5	NA	1	LOC102724971	13.5692	NA	1
OLF	0.5	NA	1	OLF	13.5692	NA	1
PP3439	0.5	NA	1	PP3439	13.5692	NA	1
S100A4	0.288799	NA	1	S100A4	13.5692	NA	1
MINOS1-NBL1	0.25	0.144338	4	MINOS1-NBL1	13.5692	6.21638	4
C20orf118	0.198722	NA	1	C20orf118	13.5692	NA	1
CCR4	0.198722	NA	1	CCR4	13.5692	NA	1
GNG11	0.198722	NA	1	GNG11	13.5692	NA	1
LOC392657	0.198722	NA	1	LOC392657	13.5692	NA	1
TMEM169	0.183543	0.057093	3	TMEM169	13.5692	0	3
ECRP	0.116842	NA	1	ECRP	13.5692	NA	1
RTP1	0.116842	NA	1	RTP1	13.5692	NA	1
FLVCR1-AS1	0.0740485	NA	1	FLVCR1-AS1	13.5692	NA	1
SMIM11	0.0692399	NA	1	SMIM11	13.5692	NA	1
KIR-K15	0.025965	NA	1	KIR-K15	13.5692	NA	1
TRAM1L1	0.025965	NA	1	TRAM1L1	13.5692	NA	1
OR6C65	0.0200162	NA	1	OR6C65	13.5692	NA	1
FAM159B	0	0	2	FAM159B	13.5692	0	2
MKP7	0	NA	1	MKP7	13.5692	NA	1
SPTSSB	0	NA	1	SPTSSB	13.5692	NA	1
NR1H3	2.50004	0.319855	20	NR1H3	13.5368	1.83668	20
CCDC141	1.02441	0.382309	8	CCDC141	13.4983	1.81554	8
ZNF493	0.974185	0.591446	11	ZNF493	13.4958	3.94174	11
ST6GALNAC2	2.64709	2.19227	6	ST6GALNAC2	13.4878	6.78079	6
POLA1	0.13271	0.12244	4	POLA1	13.4594	3.98508	4
PIK3CD	0.107762	0.0401956	6	PIK3CD	13.4526	1.52283	6
XKR5	2.81596	1.26625	3	XKR5	13.4288	3.48564	3
SORBS1	1.32272	0.116266	54	SORBS1	13.4045	0.99121	54
CCBP2	1.33333	NA	1	CCBP2	13.359	NA	1
FAM153A	0.600886	0.117316	15	FAM153A	13.3578	2.54053	15
GPR176	2.77746	0.458779	5	GPR176	13.3264	2.53279	5
NKIRAS2	2.32636	0.896691	9	NKIRAS2	13.3223	5.26416	9
UNR	1.38589	NA	1	UNR	13.3141	NA	1
PDE6C	0.885542	NA	1	PDE6C	13.3141	NA	1
CYB561	0.735231	0.213943	12	CYB561	13.2828	4.0957	12
STAP1	10.0506	2.22409	3	STAP1	13.2646	6.25252	3
H2AFB1	37.6923	NA	1	H2AFB1	13.2068	NA	1
FP3184	24.7674	NA	1	FP3184	13.2068	NA	1
DKFZp686A17191	13.5692	NA	1	DKFZp686A17191	13.2068	NA	1
TMEM74	7.82648	NA	1	TMEM74	13.2068	NA	1
KIAA0247	6.03077	NA	1	KIAA0247	13.2068	NA	1
H2AFB2	5.71156	NA	1	H2AFB2	13.2068	NA	1
N-myc	3.2	NA	1	N-myc	13.2068	NA	1
PPP1R2P1	3.2	NA	1	PPP1R2P1	13.2068	NA	1
PCDHB5	2.08796	NA	1	PCDHB5	13.2068	NA	1
tryptaseB	2.0701	NA	1	tryptaseB	13.2068	NA	1
hCG_1730823	1.50769	NA	1	hCG_1730823	13.2068	NA	1
MRFAP1L1	1.33333	NA	1	MRFAP1L1	13.2068	NA	1
HLA-Bw62.5	1.05962	NA	1	HLA-Bw62.5	13.2068	NA	1
hCG_2039718	0.996203	NA	1	hCG_2039718	13.2068	NA	1
pp5715	0.944886	NA	1	pp5715	13.2068	NA	1
SMCP	0.5	NA	1	SMCP	13.2068	NA	1
KIAA1543	0.384645	NA	1	KIAA1543	13.2068	NA	1
KPG_013	0.318071	NA	1	KPG_013	13.2068	NA	1
LOC100996782	0.198722	NA	1	LOC100996782	13.2068	NA	1
LOC101929306	0.198722	NA	1	LOC101929306	13.2068	NA	1
WT1-AS	0.179413	NA	1	WT1-AS	13.2068	NA	1
PAR-4	0.166176	NA	1	PAR-4	13.2068	NA	1
YPEL5	0.0925775	NA	1	YPEL5	13.2068	NA	1
DKFZp667M2423	0.0692399	NA	1	DKFZp667M2423	13.2068	NA	1
DRD5P2	0.0692399	NA	1	DRD5P2	13.2068	NA	1
tryptaseC	0.0692399	NA	1	tryptaseC	13.2068	NA	1
IL18	0.0168626	0	3	IL18	13.2068	0	3
LNPEP	1.68873	0.775243	2	LNPEP	13.2013	0.484286	2
DPYD	0.410934	0.202197	5	DPYD	13.1957	5.36948	5
WDR91	0.22474	0.0821263	3	WDR91	13.1927	1.06238	3
FBXL6	0.758908	0.229895	4	FBXL6	13.1835	2.38358	4
ENTPD3	1.99376	1.14264	6	ENTPD3	13.1643	4.10396	6
AP5M1	3.79523	1.65298	7	AP5M1	13.1382	5.11488	7
ESPL1	1.32202	0.81484	3	ESPL1	13.1379	12.2772	3
SRM	3.15523	1.46981	5	SRM	13.1363	10.3221	5
SERPINB7	2.54372	1.093	4	SERPINB7	13.1304	8.73687	4
SMTN	7.45374	1.35182	24	SMTN	13.0983	1.73984	24
DKFZp686H1812	26.6023	NA	1	DKFZp686H1812	13.0848	NA	1
PDZD9	3.48859	1.05401	5	PDZD9	13.0638	10.3056	5
ZNF57	4.43873	1.88307	4	ZNF57	13.054	0.73257	4
MLPH	11.543	2.01503	19	MLPH	13.0536	2.35445	19
FLT3	0.568856	0.260083	3	FLT3	13.0182	5.32848	3
BCL2A1	0.922679	0.156178	2	BCL2A1	12.9914	7.27981	2
FHL1	1.1095	0.148879	13	FHL1	12.981	1.48635	13
ZAR1L	6.44241	NA	1	ZAR1L	12.9804	NA	1
DKFZp434N222	0.169254	NA	1	DKFZp434N222	12.9804	NA	1
REPIN1	1.39607	0.391891	11	REPIN1	12.9476	4.39089	11
REM2	10.4619	0.499514	5	REM2	12.9125	3.13509	5
MCM8	5.01232	0.491878	5	MCM8	12.9073	0.847409	5
DKFZp686E191	0.271347	NA	1	DKFZp686E191	12.8584	NA	1
ANKRD52	7.57705	5.99219	2	ANKRD52	12.8454	8.67872	2
THBS3	1.00683	0.265941	12	THBS3	12.8305	2.35754	12
TM4SF4	3.01539	3.01539	2	TM4SF4	12.8154	11.3077	2
SERF1B	3.01283	0.18717	2	SERF1B	12.8154	11.3077	2
RAB7L1	2.78574	0.41426	2	RAB7L1	12.8154	11.3077	2
METTL5	2.43976	0.902343	9	METTL5	12.7944	4.17222	9
FREM3	1.21571	0.715711	2	FREM3	12.7693	12.7693	2
NOX1	0.590087	0.184454	6	NOX1	12.7259	7.91668	6
DKFZp781H0795	8.21381	NA	1	DKFZp781H0795	12.7061	NA	1
GOLGA6L20	0.0925775	NA	1	GOLGA6L20	12.6963	NA	1
OGFOD3	0.12295	0.0743841	7	OGFOD3	12.6828	6.94317	7
DKFZp451F083	0.136281	NA	1	DKFZp451F083	12.6686	NA	1
CAPN2	4.72956	1.20426	4	CAPN2	12.6434	4.52927	4
LCOR	2.41997	1.25335	4	LCOR	12.6397	3.11218	4
UBE2QL1	0.167673	0.0508308	2	UBE2QL1	12.6128	11.5103	2
C18orf21	0.812911	0.472943	7	C18orf21	12.5949	3.14012	7
BBS5	0.229488	0.136438	3	BBS5	12.594	8.30265	3
C7orf50	1.76577	0.953035	8	C7orf50	12.5874	3.93025	8
ZNF555	5.74776	3.66449	3	ZNF555	12.5621	5.7805	3
TBC1D2	4.60627	1.83613	3	TBC1D2	12.5358	5.24842	3
RNF7	0.933243	0.222598	4	RNF7	12.4878	5.99255	4
FXN	10.0306	2.10967	5	FXN	12.4642	4.78669	5
C12orf65	2.2142	1.88174	4	C12orf65	12.425	6.10569	4
DCTN1	1.66072	0.55017	15	DCTN1	12.3967	3.18837	15
KRT4	1.67371	0.568608	6	KRT4	12.3575	4.42141	6
TNFAIP3	4.51588	0.724033	21	TNFAIP3	12.3295	2.04937	21
VSTM5	0.0584212	0.0584212	2	VSTM5	12.3115	11.8115	2
MOK	1.5217	1.34905	15	MOK	12.3087	9.90643	15
NANOGP8	0.0833333	0.0637059	22	NANOGP8	12.2468	2.50064	22
TAC4	0.337043	0.187925	7	TAC4	12.1965	4.30425	7
CATSPERD	18.9797	18.7126	2	CATSPERD	12.1697	11.9534	2
CORO1B	0.846888	0.564819	4	CORO1B	12.1613	4.9408	4
TIMP3	4.16667	NA	1	TIMP3	12.1303	NA	1
SRD5A3	1.36699	0.140702	4	SRD5A3	12.0894	1.4798	4
AD	0.108187	0.108187	2	AD	12.0615	12.0615	2
CYP2D7P1	3.4154	NA	1	CYP2D7P1	12.0606	NA	1
LOC100996574	0.934009	NA	1	LOC100996574	12.0606	NA	1
DKFZp547P028	0.545216	NA	1	DKFZp547P028	12.0606	NA	1
LRRN4	0.0168626	NA	1	LRRN4	12.0606	NA	1
GITA/7p	0.00277634	NA	1	GITA/7p	12.0606	NA	1
DKFZp686H15164	0.47209	NA	1	DKFZp686H15164	12.0599	NA	1
IRX2	0.179413	NA	1	IRX2	12.0599	NA	1
DF	0.0740485	NA	1	DF	12.0599	NA	1
C20orf151	2.08796	NA	1	C20orf151	12.0061	NA	1
FAM75A2	1.39465	NA	1	FAM75A2	11.9993	NA	1
LILRA6	1.99364	0.400572	25	LILRA6	11.9718	1.34162	25
PRSS55	0.838251	0.274579	5	PRSS55	11.9461	4.84419	5
F2R	12.0745	12.0486	2	F2R	11.9361	8.3351	2
DUSP28	4.38568	3.4408	2	DUSP28	11.9361	8.3351	2
PAGR1	0.112344	0.0863787	2	PAGR1	11.9272	4.27718	2
HLA-B*	3.75304	1.95852	2	HLA-B*	11.9077	8.49232	2
OBSL1	1.33418	0.330366	18	OBSL1	11.8667	2.02689	18
ATP8A2	0.977153	0.455702	9	ATP8A2	11.8654	1.85589	9
PTGES3L	15.9121	4.22521	6	PTGES3L	11.8542	4.61854	6
GRM1	1.55768	0.44252	4	GRM1	11.8458	2.69135	4
TTLL12	0.522608	0.0226078	2	TTLL12	11.805	1.76426	2
GPR63	5.36288	2.85882	4	GPR63	11.7683	4.11827	4
ZFYVE21	13.2095	6.80038	5	ZFYVE21	11.7448	3.65137	5
LY75	0.128375	0.128375	2	LY75	11.7374	11.7374	2
UFM1	0.733333	0.261406	5	UFM1	11.7289	6.9492	5
TSPY8	5.70617	4.61993	5	TSPY8	11.704	10.6485	5
MUC19	2.65119	0.880784	25	MUC19	11.6905	2.17673	25
SESN3	1.01007	0.280488	3	SESN3	11.6863	6.66082	3
DKFZp434O1119	8.05007	NA	1	DKFZp434O1119	11.6385	NA	1
LOC101929355	3.91491	0.249758	3	LOC101929355	11.6385	0	3
LAS2	2.26773	NA	1	LAS2	11.6385	NA	1
WNT3	1.67156	NA	1	WNT3	11.6385	NA	1
WUGSC:H_DJ0394A18.1	1.07886	NA	1	WUGSC:H_DJ0394A18.1	11.6385	NA	1
EWSR1/ZNF384	0.766501	NA	1	EWSR1/ZNF384	11.6385	NA	1
HLA-DQA1/DRA	0.766501	NA	1	HLA-DQA1/DRA	11.6385	NA	1
dJ402G11.5	0.136281	NA	1	dJ402G11.5	11.6385	NA	1
DKFZp586G0322	0.100405	NA	1	DKFZp586G0322	11.6385	NA	1
FLJ00012	0.025965	NA	1	FLJ00012	11.6385	NA	1
PPIL4	0.244813	0.180986	4	PPIL4	11.609	3.70076	4
KIF5B-ALK_K17;A20	0.496658	NA	1	KIF5B-ALK_K17;A20	11.6013	NA	1
C7	6.77018	6.75051	3	C7	11.577	6.26668	3
QDPR	0.381429	0.15943	6	QDPR	11.5756	3.28091	6
BTF3L4	2.67137	2.18592	6	BTF3L4	11.5258	4.4711	6
HSD17B12	7.66084	4.30967	4	HSD17B12	11.4968	3.88615	4
AQP9	2.05642	1.98718	3	AQP9	11.4753	1.91552	3
ALKBH4	0.4179	0.27468	3	ALKBH4	11.4753	1.91552	3
C10orf28	4.681	0.553395	5	C10orf28	11.4536	3.60622	5
LAMA2	0.143311	0.0621589	5	LAMA2	11.4423	0.94131	5
AMER1	0.126763	0.0896121	2	AMER1	11.4387	5.72716	2
IP6K3	1.13382	0.917441	2	IP6K3	11.4219	6.65358	2
TTC13	0.920536	0.226162	13	TTC13	11.415	2.58943	13
CFD	0.0740485	0	2	CFD	11.4047	0.655257	2
KIF5B	0.045626	0.00383798	5	KIF5B	11.403	0.35758	5
FAT2	1.83368	1.2865	4	FAT2	11.3707	4.2716	4
PEX12	6.91537	2.15626	3	PEX12	11.3545	1.85225	3
SYPL2	2.70073	0.900243	4	SYPL2	11.3356	5.08747	4
LIG1	2.65676	0.56298	14	LIG1	11.3197	2.77205	14
Tpr	2.07228	NA	1	Tpr	11.2899	NA	1
KIAA0811	1.60293	0.485029	2	KIAA0811	11.2744	3.22434	2
PPHLN1	3.77508	0.705555	22	PPHLN1	11.2741	2.5275	22
RNF34	4.34014	1.76089	8	RNF34	11.2557	4.84228	8
LOC101927810	0.550327	0.478685	3	LOC101927810	11.2516	6.47385	3
KIF5B-RET(NM_020630)_K22;R12	0.58653	NA	1	KIF5B-RET(NM_020630)_K22;R12	11.2201	NA	1
BMP6	0.495739	0.324297	6	BMP6	11.207	1.94212	6
XKRX	1.4016	0.541327	3	XKRX	11.2023	5.97366	3
SLC27A5	3.88492	1.91399	3	SLC27A5	11.1918	4.95912	3
R3HCC1L	4.06592	0.228523	5	R3HCC1L	11.1836	2.85969	5
DKFZp434N0335	0.0997781	NA	1	DKFZp434N0335	11.1761	NA	1
KIAA0324	0.0200436	NA	1	KIAA0324	11.1761	NA	1
STARD8	1.14339	0.370253	5	STARD8	11.114	2.55403	5
TMEM40	0.163434	0.0815987	5	TMEM40	11.0725	4.18561	5
MVB12A	0.66143	0.378577	7	MVB12A	11.0679	3.55356	7
LILRB5	20.6402	1.61936	10	LILRB5	11.048	1.44738	10
PRKAG2	0.526431	0.132396	17	PRKAG2	11.0241	2.67489	17
ARL6IP1	26.8859	9.73571	5	ARL6IP1	11.0074	4.05064	5
HNRPCL1	3.73156	NA	1	HNRPCL1	11.0007	NA	1
HNRNPCL1	1.93142	NA	1	HNRNPCL1	11.0007	NA	1
LOC101060301	3.43677	NA	1	LOC101060301	10.9855	NA	1
EXOC3L4	21.26	9.55672	6	EXOC3L4	10.9847	2.58371	6
LOC101927628	1.03424	NA	1	LOC101927628	10.9582	NA	1
MUSTN1	0.548084	0.237018	3	MUSTN1	10.95	2.61922	3
IRF7	0.971421	0.241934	11	IRF7	10.9424	2.62137	11
UBE2T	1.35493	NA	1	UBE2T	10.899	NA	1
LRRTM3	0.0393586	NA	1	LRRTM3	10.899	NA	1
PHPT1	0.262982	0.136842	4	PHPT1	10.8959	2.43315	4
BHLHE23	4.6859	0.820789	2	BHLHE23	10.8811	1.95508	2
FAM102A	0.172018	0.146053	2	FAM102A	10.8382	7.23724	2
CLSPN	3.04408	1.07559	5	CLSPN	10.8263	3.17119	5
RUVBL2	0.980612	0.287238	8	RUVBL2	10.7939	3.7834	8
LOC101930047	31.9668	NA	1	LOC101930047	10.7882	NA	1
INSM1	1.05985	NA	1	INSM1	10.7873	NA	1
DPP3	0.165104	0.0536453	9	DPP3	10.7787	2.23096	9
C16orf70	1.51981	0.419183	6	C16orf70	10.7687	3.25446	6
METTL6	0.361959	0.163663	8	METTL6	10.7618	5.30135	8
FLJ00275	15.7937	NA	1	FLJ00275	10.7494	NA	1
FASTKD3	1.00196	0.671179	5	FASTKD3	10.7328	5.98887	5
SETD8	22.0371	6.06724	6	SETD8	10.7232	3.49224	6
C1orf101	0.33556	0.125027	6	C1orf101	10.7206	0.641628	6
C16orf96	0.774153	0.135707	5	C16orf96	10.7142	0.445779	5
PTGER4	0.867953	0.295964	4	PTGER4	10.713	4.10934	4
SLC5A1	0.448033	0.159234	3	SLC5A1	10.7084	2.4984	3
STRN	7.38977	4.43746	3	STRN	10.7006	2.57628	3
COG6	2.64075	1.05255	6	COG6	10.6859	5.85639	6
hCG_1996054	16.1529	NA	1	hCG_1996054	10.6717	NA	1
PCDHJ	1.07506	NA	1	PCDHJ	10.6717	NA	1
SIM2	0.440447	0.197745	4	SIM2	10.6222	6.38913	4
TPSB2	1.92557	0.320873	4	TPSB2	10.6115	2.59527	4
PTGDR	0.308421	0.191579	2	PTGDR	10.6096	2.95961	2
DNAJC6	0.529104	0.156999	5	DNAJC6	10.5843	4.92426	5
TINF2	1.08515	0.279633	11	TINF2	10.584	3.268	11
KIF5B-RET(NM_020975)_K22;R12	0.58653	NA	1	KIF5B-RET(NM_020975)_K22;R12	10.5703	NA	1
ADI1	1.82042	0.890315	3	ADI1	10.5563	3.48801	3
UROS	5.02497	2.36036	9	UROS	10.5552	2.07177	9
RBM12	0.6944	0.219083	4	RBM12	10.5234	3.04584	4
IL28RA	5.13139	2.81427	4	IL28RA	10.5104	4.11122	4
MRPL16	0.0352723	0.0339677	2	MRPL16	10.4863	5.71804	2
ZNF628	1.5779	0.775968	3	ZNF628	10.4792	6.56304	3
TSPAN16	0.223019	0.110189	5	TSPAN16	10.4642	4.49329	5
MCM10	0.999544	0.455414	4	MCM10	10.4366	3.47924	4
PRDX2	0.0446281	0.0246119	2	PRDX2	10.4284	2.77837	2
C3orf15	2.19016	NA	1	C3orf15	10.4227	NA	1
PCDHGC4	3.94633	0.0812153	3	PCDHGC4	10.4181	4.78619	3
VGLL1	1.67009	0.803912	3	VGLL1	10.4045	7.0078	3
FAM203B	2.18256	1.68256	2	FAM203B	10.3909	4.67931	2
PCDHA3	1.81797	0.904486	3	PCDHA3	10.3809	3.70633	3
UGT2A2	7.82648	0	3	UGT2A2	10.3678	1.27068	3
SPATA31A4	3.02898	0	2	SPATA31A4	10.3637	0	2
PKD2L1	1.13935	0.465539	6	PKD2L1	10.2834	4.52493	6
DKFZp686P04237	1.07506	NA	1	DKFZp686P04237	10.271	NA	1
GITA/3p	0.766501	0	2	GITA/3p	10.2597	1.8009	2
DCAF4	1.67393	0.524485	12	DCAF4	10.2401	1.09461	12
GPR171	0.0830879	0.0830879	2	GPR171	10.2	10.2	2
NOX4	6.9843	1.12806	13	NOX4	10.1914	1.61249	13
2021-09-04	0.412873	0.116658	20	2021-09-04	10.1853	1.94413	20
PABPC5	0.253949	0.227984	2	PABPC5	10.172	6.30685	2
CYTH3	2.66362	1.37558	4	CYTH3	10.1609	4.83901	4
SCTR	2.21074	1.14093	5	SCTR	10.1568	5.70597	5
CCDC47	7.89683	7.89683	2	CCDC47	10.1453	10.1453	2
EXOC3L1	1.56748	0.549573	5	EXOC3L1	10.1439	4.14427	5
FANK1	0.805209	0.141959	18	FANK1	10.1438	1.65025	18
SRGAP3	1.02191	0.510878	5	SRGAP3	10.1391	4.19637	5
PPP2R2D	0.355272	0.138882	7	PPP2R2D	10.1334	4.72149	7
GPX1	1.61006	0.608704	3	GPX1	10.1251	9.36482	3
PRKCB	0.296052	0.114128	5	PRKCB	10.1101	4.6742	5
HERC6	2.64844	0.731005	5	HERC6	10.1089	3.55995	5
ATP13A4	1.00007	0.854141	7	ATP13A4	10.1079	3.29079	7
LOC101927680	0.934009	0	2	LOC101927680	10.1052	4.3936	2
CCR3	0.852204	0.402984	9	CCR3	10.0923	3.61002	9
LOC728741	0.0371506	NA	1	LOC728741	10.0833	NA	1
RGPD6	1.39808	0.517837	5	RGPD6	10.0761	2.87627	5
XYLT1	1.62697	NA	1	XYLT1	10.0711	NA	1
BET1L	0.565033	0.24844	7	BET1L	10.0616	2.68241	7
NSMCE2	0.588328	0.20154	7	NSMCE2	10.0538	2.87256	7
CDY1	18.4155	NA	1	CDY1	10.0407	NA	1
AVGR8	4.49927	NA	1	AVGR8	10.0407	NA	1
ZNF75CP	4.16467	NA	1	ZNF75CP	10.0407	NA	1
LOC401386	1.07506	NA	1	LOC401386	10.0407	NA	1
LOC102724516	0.175591	NA	1	LOC102724516	10.0407	NA	1
SPATA31A1	2.63166	1.10081	2	SPATA31A1	10.028	0.335674	2
MAK16	3.83423	1.6732	3	MAK16	9.99726	7.07339	3
CSTF2	3.24799	0.955485	5	CSTF2	9.9702	3.07127	5
C20orf201	4.2827	NA	1	C20orf201	9.94313	NA	1
hCG_1744836	2.26773	NA	1	hCG_1744836	9.94313	NA	1
YRDC	1.79452	NA	1	YRDC	9.94313	NA	1
AGAP5	0.42089	0.205979	2	AGAP5	9.94313	0	2
INTS4L2	0.216375	NA	1	INTS4L2	9.94313	NA	1
SERTAD1	0.198722	NA	1	SERTAD1	9.94313	NA	1
LOC102724981	0.174626	NA	1	LOC102724981	9.94313	NA	1
SLC2A4RG	0.166176	NA	1	SLC2A4RG	9.94313	NA	1
INTS4L1	0.0740485	NA	1	INTS4L1	9.94313	NA	1
DKFZp686D09204	0.00284643	NA	1	DKFZp686D09204	9.94313	NA	1
C3orf53	0.00130462	NA	1	C3orf53	9.94313	NA	1
KANSL1	2.44308	0.309283	14	KANSL1	9.93394	0.911128	14
SLC26A6	9.73424	3.31022	14	SLC26A6	9.9266	2.60848	14
PUS3	2.03909	0.397047	7	PUS3	9.91845	5.62524	7
FOLR3	0.732927	0.190436	7	FOLR3	9.90372	2.22707	7
FLJ13188	3.4154	NA	1	FLJ13188	9.89877	NA	1
LOC102723518	0.766501	NA	1	LOC102723518	9.89877	NA	1
DUX4L4	0.169254	0	2	DUX4L4	9.89877	0	2
DUX4L9	0.169254	NA	1	DUX4L9	9.89877	NA	1
LOC102723423	0.169254	NA	1	LOC102723423	9.89877	NA	1
LOC102723538	0.169254	NA	1	LOC102723538	9.89877	NA	1
CYB5D2	11.8065	11.7059	3	CYB5D2	9.89345	8.73253	3
C10orf90	0.738996	0.219321	9	C10orf90	9.89017	8.06879	9
ARL8B	0.544116	0.194122	4	ARL8B	9.8892	2.20459	4
GCN1L1	0.0154197	0.00790938	3	GCN1L1	9.88115	4.94058	3
GPR64	2.76632	0.0213517	20	GPR64	9.87896	0.75885	20
MRGBP	19.9905	NA	1	MRGBP	9.87409	NA	1
LOC101060183	6.02271	5.11514	3	LOC101060183	9.8676	9.37941	3
METTL15	1.15299	0.57064	10	METTL15	9.85335	3.51345	10
ARX	1.07506	NA	1	ARX	9.85141	NA	1
NIMP	0.481934	NA	1	NIMP	9.85141	NA	1
CDCA7	0.67656	0.438929	6	CDCA7	9.84791	3.90585	6
KIF5B-RET(NM_020630)_K15;R12	2.01227	NA	1	KIF5B-RET(NM_020630)_K15;R12	9.84781	NA	1
LOXL4	4.22312	0	2	LOXL4	9.83487	0	2
OPTC	1.7439	0.624524	3	OPTC	9.8325	4.66625	3
NBPF8	6.26427	2.51262	11	NBPF8	9.82834	2.85687	11
CCDC96	2.54155	NA	1	CCDC96	9.81252	NA	1
SPATA31A2	1.53085	NA	1	SPATA31A2	9.81252	NA	1
RGPD5	0.615518	0.24542	7	RGPD5	9.80563	2.60853	7
NDUFA6	3.47213	2.55864	2	NDUFA6	9.8	3.76923	2
CGRRF1	2.70193	1.28084	4	CGRRF1	9.8	5.65803	4
SLC35A1	1.36487	0.362113	7	SLC35A1	9.77968	3.37275	7
HIAT1	0.920332	0.337755	4	HIAT1	9.75257	4.84938	4
COMMD2	0.564031	0.245966	4	COMMD2	9.74376	4.8872	4
RPL8	5.77295	1.19473	6	RPL8	9.733	3.61742	6
CCDC11	0.0360316	0.0332552	2	CCDC11	9.73266	0.472777	2
MYH10	3.22661	0.733474	11	MYH10	9.70163	1.44633	11
KCNS1	1.96619	NA	1	KCNS1	9.70046	NA	1
DKFZp781H1425	0.00284643	NA	1	DKFZp781H1425	9.69236	NA	1
MYO5B	2.15415	0.673664	5	MYO5B	9.68382	3.42978	5
PFKFB2	1.11544	0.455549	7	PFKFB2	9.68256	2.82823	7
SPATA31A3	3.99765	1.24725	2	SPATA31A3	9.68162	0.385823	2
RALGAPA2	0.205409	0.174919	6	RALGAPA2	9.68153	8.91995	6
KBTBD8	0.91341	0.236045	5	KBTBD8	9.65532	7.07301	5
GLUD1	2.0695	0.885535	5	GLUD1	9.62887	1.49929	5
STOX1	5.71036	2.70678	4	STOX1	9.6202	4.42237	4
RRAGD	1.06265	0.988604	2	RRAGD	9.61876	3.58799	2
HRK	0.0993612	0.0993612	2	HRK	9.61876	3.58799	2
SYF2	0.185876	0.0854709	2	SYF2	9.61577	3.69834	2
STAC2	0.732725	0.181724	3	STAC2	9.6078	4.2613	3
FAM43B	6.841	1.20907	2	FAM43B	9.60413	1.14528	2
MTGR1	13.2068	NA	1	MTGR1	9.6026	NA	1
DKFZp686O05147	4.16667	NA	1	DKFZp686O05147	9.6026	NA	1
LOC402244	2.82566	NA	1	LOC402244	9.6026	NA	1
LOC102723975	1.79452	NA	1	LOC102723975	9.6026	NA	1
EPAG	1.05962	NA	1	EPAG	9.6026	NA	1
hCG_1989222	0.996203	NA	1	hCG_1989222	9.6026	NA	1
ACTRT1	0.944886	NA	1	ACTRT1	9.6026	NA	1
OR14L1P	0.944886	NA	1	OR14L1P	9.6026	NA	1
FBXL4	0.934009	0	2	FBXL4	9.6026	0	2
FAM216B	0.915413	NA	1	FAM216B	9.6026	NA	1
MPZL2	0.785101	NA	1	MPZL2	9.6026	NA	1
LOC101927903	0.545216	NA	1	LOC101927903	9.6026	NA	1
HSP90Bf	0.476934	NA	1	HSP90Bf	9.6026	NA	1
IL17F	0.198722	NA	1	IL17F	9.6026	NA	1
CLIC4	0.166176	NA	1	CLIC4	9.6026	NA	1
2021-03-04	0.166176	NA	1	2021-03-04	9.6026	NA	1
KLRB1	0.0740485	NA	1	KLRB1	9.6026	NA	1
OR4K1	0.025965	NA	1	OR4K1	9.6026	NA	1
LOC102723893	0.00130462	NA	1	LOC102723893	9.6026	NA	1
SEC63	5.67824	2.88294	3	SEC63	9.55243	9.0278	3
PLA2G7	0.285542	0.16758	4	PLA2G7	9.53463	4.43276	4
PTPMT1	1.06084	0.658395	3	PTPMT1	9.52014	6.18464	3
HOZFP	0.364547	NA	1	HOZFP	9.49235	NA	1
TRIM5	1.8165	0.425884	20	TRIM5	9.4834	2.32036	20
NAA35	3.34952	1.599	5	NAA35	9.4753	1.93397	5
RRP12	2.44118	0.618653	4	RRP12	9.46313	1.42513	4
SLC25A1	1.11849	0.494486	3	SLC25A1	9.45898	2.17057	3
KIF5B-RET(NM_020630)_K23;R12	0.760039	NA	1	KIF5B-RET(NM_020630)_K23;R12	9.45558	NA	1
HLF	0.424526	0.234787	4	HLF	9.44394	3.21936	4
MET	0.724739	0.199261	26	MET	9.43154	2.40548	26
AL592307.2	9.14545	5.82172	3	AL592307.2	9.41659	8.94898	3
ARFGAP3	1.1848	0.452119	7	ARFGAP3	9.4057	2.45798	7
HES2	5.49167	1.71818	3	HES2	9.40541	5.90659	3
ST7	0.752281	0.167047	23	ST7	9.40426	2.33715	23
TRIM73	1.10575	0.497566	4	TRIM73	9.4018	3.46089	4
RBMXL1	3.48324	NA	1	RBMXL1	9.38471	NA	1
OR2T7	2.37148	NA	1	OR2T7	9.38471	NA	1
DKFZp761M142	0.285119	NA	1	DKFZp761M142	9.38471	NA	1
LOC102724371	0.0163887	NA	1	LOC102724371	9.38471	NA	1
SLC25A19	5.62198	1.08509	9	SLC25A19	9.3743	2.81413	9
TACR3	3.94722	0.733963	3	TACR3	9.36112	4.20812	3
C11orf71	13.2068	0	2	C11orf71	9.36094	5.13782	2
CTSE	0.640967	0.256406	5	CTSE	9.3477	2.75541	5
AUP1	0.386058	0.159158	3	AUP1	9.34513	0.257469	3
NUDT1	0.332377	0.252136	4	NUDT1	9.34396	3.26098	4
BIRC7	6.3031	3.46924	4	BIRC7	9.3409	6.57395	4
FBXO7	2.04924	0.836598	5	FBXO7	9.33694	4.02409	5
MIER1	0.323979	0.16203	13	MIER1	9.33225	2.45907	13
KMO	3.68605	1.59716	4	KMO	9.31234	5.32205	4
ADK	0.731356	0.206395	5	ADK	9.30449	0.905179	5
GRIP2	2.23838	NA	1	GRIP2	9.2958	NA	1
ZCCHC7	2.43229	0.770452	3	ZCCHC7	9.27499	3.85597	3
KCNAB2	2.93127	0.657169	15	KCNAB2	9.27469	2.89017	15
C14orf101	6.25743	2.61286	2	C14orf101	9.2745	1.62448	2
EHMT1	0.074392	0.0222785	12	EHMT1	9.27211	1.099	12
TMEM239	0.893391	0.64509	3	TMEM239	9.26882	9.01998	3
KIF5B-RET(NM_020975)_K15;R12	2.01227	NA	1	KIF5B-RET(NM_020975)_K15;R12	9.26435	NA	1
KIF5B-RET(NM_020630)_K24;R11	0.677802	NA	1	KIF5B-RET(NM_020630)_K24;R11	9.26435	NA	1
KIAA0415	0.408618	NA	1	KIAA0415	9.25988	NA	1
LOC101927662	0.0444804	NA	1	LOC101927662	9.25988	NA	1
CAMTA1	1.73135	0.663288	12	CAMTA1	9.25553	3.96457	12
COL4A2	0.178752	0.175975	2	COL4A2	9.22361	8.80298	2
PROSC	4.01849	1.30984	7	PROSC	9.20911	5.71726	7
ITGB1BP1	0.606718	0.182085	13	ITGB1BP1	9.20652	2.03799	13
PCSK6	1.06914	0.328648	19	PCSK6	9.181	1.67659	19
RAG1	0.16817	0.0848523	5	RAG1	9.17844	2.34494	5
C12orf66	1.90613	0.460694	5	C12orf66	9.15846	0.848154	5
MLTK	2.83889	NA	1	MLTK	9.14838	NA	1
ZCCHC12	1.94748	NA	1	ZCCHC12	9.14838	NA	1
ERO1L	2.12145	1.26435	5	ERO1L	9.13053	7.1624	5
ZNF138	0.424049	0.128036	10	ZNF138	9.12701	2.40533	10
MCTP1	0.464662	0.113196	23	MCTP1	9.11581	0.811286	23
MPG	0.905674	0.431666	4	MPG	9.10472	1.02354	4
ANKRD2	2.94069	1.04569	3	ANKRD2	9.09716	1.27068	3
TNIP1	0.254049	0.0966537	11	TNIP1	9.09276	1.95037	11
PPIC	7.11111	NA	1	PPIC	9.09091	NA	1
LOC102725414	4.16667	NA	1	LOC102725414	9.09091	NA	1
GNAZ	1.54118	1.08651	3	GNAZ	9.09091	0	3
GPR149	0.630106	NA	1	GPR149	9.09091	NA	1
KIF5B-RET(NM_020975)_K23;R12	0.760039	NA	1	KIF5B-RET(NM_020975)_K23;R12	9.05383	NA	1
C9orf47	4.06921	2.4222	3	C9orf47	9.05133	2.58718	3
NANOG	0	0	8	NANOG	9.04616	4.41407	8
DPT	6.06653	0.0357635	2	DPT	9.04571	3.01494	2
MRPL35	2.3168	0.94202	4	MRPL35	9.04383	3.04803	4
DKFZp762A083	1.53085	NA	1	DKFZp762A083	9.03318	NA	1
RIMKLA	15.0028	13.8405	2	RIMKLA	9.0307	6.76297	2
CCNY	0.509395	0.175048	8	CCNY	9.02742	1.75882	8
CBX8	1.03226	0.299653	3	CBX8	9.02263	3.16561	3
MOCS3	1.65092	NA	1	MOCS3	9.0201	NA	1
LRRCC1	0.746544	0.203528	8	LRRCC1	9.01952	1.99096	8
RGP1	0.631635	0.364567	2	RGP1	9.0071	4.30701	2
ZNF281	0.958001	0.238465	2	ZNF281	8.99993	0	2
RAB21	7.55325	NA	1	RAB21	8.99709	NA	1
MYOM2	1.6248	0.938393	3	MYOM2	8.97488	2.39283	3
B4GALT3	0.0106604	0.00935578	2	B4GALT3	8.96544	4.74232	2
MGAM	3.9655	1.22623	6	MGAM	8.96425	3.39048	6
PRDM6	0.403984	0.37802	2	PRDM6	8.94455	8.94455	2
KMT2C	2.66317	0.559938	16	KMT2C	8.93548	1.5907	16
WFIKKN1	0.476934	NA	1	WFIKKN1	8.92604	NA	1
ING2	8.77755	2.57534	4	ING2	8.92516	2.71335	4
TRIM74	1.45893	0.419107	5	TRIM74	8.90533	2.04548	5
ASAH2	6.18541	2.62808	5	ASAH2	8.90281	4.65772	5
DKFZp686A20205	5.78084	NA	1	DKFZp686A20205	8.88463	NA	1
pk	1.05985	NA	1	pk	8.88463	NA	1
BHLHA15	0.115434	NA	1	BHLHA15	8.88463	NA	1
PLA2G2A	1.93849	1.93849	2	PLA2G2A	8.8846	3.17533	2
SLC6A13	1.14309	0.344469	10	SLC6A13	8.87641	1.90205	10
LOC101927767	4.70009	NA	1	LOC101927767	8.87029	NA	1
KRT6B	3.36198	NA	1	KRT6B	8.87029	NA	1
LOC649330	4.02927	NA	1	LOC649330	8.86253	NA	1
AHNAK2	0.731575	0.0317117	2	AHNAK2	8.86024	0.331726	2
GDF10	0.445988	0.445771	2	GDF10	8.85922	0	2
ACAP3	2.87516	2.21303	9	ACAP3	8.83837	2.94791	9
FLJ00114	0.785101	NA	1	FLJ00114	8.83019	NA	1
SRPX2	0.545216	NA	1	SRPX2	8.83019	NA	1
LOC102723808	0.267068	NA	1	LOC102723808	8.83019	NA	1
FLJ40235	0.00277634	NA	1	FLJ40235	8.83019	NA	1
KAT6B	3.04143	1.51758	3	KAT6B	8.82494	1.13341	3
ZSWIM5	0.00596395	NA	1	ZSWIM5	8.81463	NA	1
VPS13C	2.14819	0.299941	4	VPS13C	8.81232	0.693051	4
THEMIS2	0.156302	0.11342	9	THEMIS2	8.80542	1.9501	9
CD70	5.02564	4.29391	3	CD70	8.8045	4.40225	3
DLX4	0.338042	0.30408	3	DLX4	8.8045	4.40225	3
ZSCAN26	0.480782	0.438037	4	ZSCAN26	8.78016	1.31986	4
ZXDC	0.194643	0.0438961	5	ZXDC	8.77956	0.648946	5
UGT2B7	2.35152	0.367197	8	UGT2B7	8.7719	2.43803	8
UQCRC1	0.445425	0.207456	3	UQCRC1	8.76221	5.66885	3
TSGA10IP	0.28867	0.146056	2	TSGA10IP	8.75933	1.28137	2
KLHL13	1.16953	0.821989	7	KLHL13	8.75925	1.93043	7
NBPF1	1.54283	0.929899	7	NBPF1	8.75051	1.9794	7
TGFBRAP1	0.343151	0.326526	3	TGFBRAP1	8.74847	0.765364	3
APOA1BP	2.0704	0.896746	4	APOA1BP	8.74473	2.91999	4
AVL9	8.84165	1.48512	9	AVL9	8.72899	1.62002	9
ME3	1.11349	0.29015	11	ME3	8.72043	1.77151	11
BIN1	8.80689	0.662513	29	BIN1	8.71178	0.665534	29
PDE1B	0.778138	0.563072	4	PDE1B	8.70127	1.73768	4
TDRD9	0.675323	0.14674	5	TDRD9	8.69682	0.867223	5
CCDC115	0.131992	0.0712648	4	CCDC115	8.69479	1.26304	4
RASGEF1B	5.51405	2.30875	6	RASGEF1B	8.69354	1.87156	6
C19orf53	0.30036	0.0734286	4	C19orf53	8.68791	4.64388	4
REXO4	0.281725	0.213963	4	REXO4	8.67669	4.15338	4
C10orf35	3.80685	1.99681	3	C10orf35	8.67095	7.72607	3
DENR	0.152905	0.0634699	3	DENR	8.66957	6.02853	3
DUX4L2	0.209102	0.0398483	3	DUX4L2	8.66572	1.23305	3
PSG4	1.21055	0.307927	16	PSG4	8.65367	3.55808	16
BCL2L10	0.668872	0.276015	3	BCL2L10	8.64083	5.81517	3
UPK3B	0.428103	0.200079	9	UPK3B	8.63498	3.21188	9
PPME1	13.0091	1.13006	3	PPME1	8.60554	1.08112	3
KIAA1586	2.66759	0.522626	4	KIAA1586	8.59922	1.43884	4
CCL26	4.35482	3.2952	2	CCL26	8.5851	4.98413	2
AHRR	0.470504	0.162014	9	AHRR	8.57967	8.16264	9
CREBRF	1.19194	0.309936	5	CREBRF	8.57724	3.40704	5
FAM153C	0.795856	0.498741	4	FAM153C	8.56052	4.41646	4
LOC101928291	1.33333	0	3	LOC101928291	8.54359	2.51282	3
SEC14L5	0.665158	0.119943	2	SEC14L5	8.54186	4.66489	2
PPPDE1	0.0163887	NA	1	PPPDE1	8.53758	NA	1
C9orf43	1.35948	0.671547	3	C9orf43	8.52283	0.560774	3
DKFZp434I0617	0.654769	NA	1	DKFZp434I0617	8.52261	NA	1
DKFZp434D0815	0.481098	NA	1	DKFZp434D0815	8.52261	NA	1
SMUG1	2.26846	0.642892	10	SMUG1	8.51539	2.18912	10
CD81	1.06818	0.277484	11	CD81	8.50776	2.04766	11
PAK6	9.51009	2.40816	12	PAK6	8.50493	2.36758	12
MRPS15	7.46624	1.36395	2	MRPS15	8.50064	2.39834	2
CSNK1E	4.53093	1.47466	10	CSNK1E	8.49671	3.68132	10
FBXL7	4.30633	1.19829	5	FBXL7	8.49214	2.19483	5
MYST4	3.04753	2.47267	2	MYST4	8.48845	0.511483	2
TRIM71	0.139372	NA	1	TRIM71	8.48499	NA	1
TAF6L	3.15736	1.564	6	TAF6L	8.47199	1.85929	6
DTX3L	20.5342	NA	1	DTX3L	8.45885	NA	1
SRGAP3:RAF1	8.29026e-05	NA	1	SRGAP3:RAF1	8.45885	NA	1
SCARA5	0.179413	NA	1	SCARA5	8.44776	NA	1
SPICE1	0.917946	0.410506	5	SPICE1	8.44293	3.20579	5
ZNF114	0.509876	0.0910729	6	ZNF114	8.44043	4.1161	6
SH2B2	0.690181	0.157383	7	SH2B2	8.4396	2.53904	7
CD3EAP	1.40656	0.643504	6	CD3EAP	8.42492	2.55412	6
DSCAML1	0.993123	0.870545	4	DSCAML1	8.4236	2.53829	4
IQCF3	1.00385	0.503846	2	IQCF3	8.40386	4.80289	2
HOXC4	0.0470323	0.0270162	2	HOXC4	8.40386	4.80289	2
2021-03-05	0.275491	0.201443	2	2021-03-05	8.38324	6.11551	2
ORC4L	0.498623	0.251623	3	ORC4L	8.37907	7.87606	3
TYSND1	6.29739	1.52909	2	TYSND1	8.36384	7.42983	2
RGPD8	3.78581	1.21752	6	RGPD8	8.36008	2.33538	6
FOLH1	3.944	0.836114	11	FOLH1	8.35011	2.81496	11
LGI1	2.50676	0.135281	2	LGI1	8.33895	3.29956	2
AGTRAP	0.831831	0.491712	7	AGTRAP	8.33788	5.05688	7
HMGN3	2.60098	0.564789	7	HMGN3	8.31667	0.762591	7
MTO1	0.954835	0.283789	15	MTO1	8.29388	1.80441	15
ZDHHC20	1.16419	0.718364	8	ZDHHC20	8.29231	2.26154	8
ALG10	0.000652307	0.00037661	4	ALG10	8.29231	3.28594	4
RHBDF1	4.46962	1.78706	13	RHBDF1	8.27146	2.19577	13
SMCR8	0.0833476	NA	1	SMCR8	8.26974	NA	1
LRIT3	2.63147	0.600435	2	LRIT3	8.26671	5.44105	2
AARS	0.358251	0.123255	3	AARS	8.26462	4.00753	3
SNAP47	0.597358	0.294507	8	SNAP47	8.25534	1.28494	8
SPNS1	2.46519	0.70191	11	SPNS1	8.2542	2.46047	11
BEND5	2.32412	0.677655	4	BEND5	8.24036	2.11837	4
PDZGEF1	1.14462	NA	1	PDZGEF1	8.23791	NA	1
ATP6V1G2	2.3	0.777103	5	ATP6V1G2	8.23732	4.65671	5
MAGEL2	4.3436	0.19795	6	MAGEL2	8.23341	0.622023	6
CGN	1.199	0.665381	7	CGN	8.23053	2.4396	7
p15	4.52482	2.2973	3	p15	8.2305	7.98678	3
AQP2	0.847058	0.758264	5	AQP2	8.21921	2.67978	5
KDSR	0.375648	0.129803	6	KDSR	8.21823	1.94107	6
TFPI2	1.17415	0.517685	6	TFPI2	8.21065	3.66493	6
SERP2	0.0662408	0.0662408	3	SERP2	8.2077	7.959	3
FAM73B	0.336873	0.28954	3	FAM73B	8.1888	7.9676	3
HMG20A	0.489366	0.152721	8	HMG20A	8.17069	3.69864	8
WDR24	0.343133	0.0200879	2	WDR24	8.16402	0.920717	2
EXOSC10	3.41694	0.931648	8	EXOSC10	8.1547	1.94308	8
TENC1	1.06299	0.369533	11	TENC1	8.14589	1.37473	11
CD248	0.00277634	NA	1	CD248	8.1383	NA	1
SENP5	1.41972	0.617987	7	SENP5	8.12898	2.20434	7
MAEA	0.908655	0.402907	21	MAEA	8.12864	3.38627	21
FASTKD2	1.93898	1.26102	2	FASTKD2	8.12607	4.2491	2
ZFP95	5.71949	NA	1	ZFP95	8.12463	NA	1
ALOX12B	0.814542	NA	1	ALOX12B	8.12463	NA	1
GOLGA6	0.00201274	NA	1	GOLGA6	8.12463	NA	1
LINGO3	0.0677414	NA	1	LINGO3	8.1184	NA	1
SEMA4A	1.04745	0.472142	6	SEMA4A	8.11142	2.25233	6
DUX4	0.535039	0.12074	24	DUX4	8.111	0.584883	24
RRP7B	5.09573	NA	1	RRP7B	8.1	NA	1
hCG_1987397	1.79452	NA	1	hCG_1987397	8.1	NA	1
TULP4	0.359921	0.185295	2	TULP4	8.08636	1.85677	2
KIAA1257	0.463404	0.260991	4	KIAA1257	8.0758	1.89029	4
CPAMD8	0.816152	0.405949	7	CPAMD8	8.07418	2.4814	7
RNF40	0.868557	0.167779	11	RNF40	8.06191	1.62715	11
CHAF1B	6.05751	NA	1	CHAF1B	8.05007	NA	1
SPINT4	3.60097	NA	1	SPINT4	8.05007	NA	1
FAM71B	2.86159	NA	1	FAM71B	8.05007	NA	1
PSCD2L	0.96213	NA	1	PSCD2L	8.05007	NA	1
LOC101930573	0.0578954	NA	1	LOC101930573	8.05007	NA	1
CHMP4B	0.0444804	NA	1	CHMP4B	8.05007	NA	1
FEM1C	0.0163887	NA	1	FEM1C	8.05007	NA	1
PLAC9	6.33359	4.74736	4	PLAC9	8.04447	3.35149	4
PKD2	0.853282	0.25299	3	PKD2	8.04402	6.12451	3
GYS1	1.13488	0.981394	6	GYS1	8.04151	2.3764	6
PRPH	1.43804	0.421362	5	PRPH	8.03388	2.3585	5
C9orf152	3.2533	0	2	C9orf152	8.01621	5.19055	2
SERPINA11	0.0993612	0.0993612	2	SERPINA11	8.01621	5.19055	2
SIX6OS1	1.94748	NA	1	SIX6OS1	8.00374	NA	1
SP2	0.040351	0.0274786	6	SP2	8.00216	1.60043	6
DKFZp667E025	6.93691	NA	1	DKFZp667E025	8.00142	NA	1
NCKAP1	5.30277	0.373815	4	NCKAP1	7.98723	0.0793303	4
STXBP1	0.329954	0.193673	2	STXBP1	7.98723	0.137404	2
PHF21B	0.694788	0.163886	8	PHF21B	7.98532	3.87561	8
RBPJ	2.63338	0.437506	23	RBPJ	7.98137	2.25969	23
DUSP6	3.77451	1.408	6	DUSP6	7.97675	5.98896	6
CACNA2D3	4.15716	1.13541	6	CACNA2D3	7.97384	1.75635	6
BHMT	5.64491	1.3622	2	BHMT	7.96075	0.965291	2
DKFZp586A0618	1.05962	NA	1	DKFZp586A0618	7.95786	NA	1
M-RIP	5.76059	1.17664	3	M-RIP	7.95632	3.60189	3
SYCE1	0.738442	0.37575	3	SYCE1	7.93627	1.44844	3
CNOT11	2.3059	2.27993	2	CNOT11	7.92765	7.14254	2
AGER	0.606677	0.126197	32	AGER	7.91234	1.02706	32
PNMA5	0.302882	0.276917	2	PNMA5	7.90982	7.88385	2
SEMA4F	2.25816	0.562024	10	SEMA4F	7.90203	2.40838	10
TINAGL1	5.23549	2.4261	6	TINAGL1	7.87759	3.30476	6
TARBP1	16.1324	1.94843	3	TARBP1	7.86991	3.91697	3
SLC22A14	0.869407	0.336125	5	SLC22A14	7.864	1.56756	5
TNIK	0.789294	0.192306	14	TNIK	7.86005	5.09325	14
CMBL	1.53693	NA	1	CMBL	7.84982	NA	1
GOLGA6D	0.25675	NA	1	GOLGA6D	7.84982	NA	1
LOC102725173	0.0677414	NA	1	LOC102725173	7.84982	NA	1
CYP27B1	4.38489	3.08588	4	CYP27B1	7.84925	3.56385	4
ENPP2	8.23279	1.45792	12	ENPP2	7.84913	3.05831	12
SYAP1	34.797	NA	1	SYAP1	7.82648	NA	1
HPDL	13.2068	NA	1	HPDL	7.82648	NA	1
ZNF204	11.6385	NA	1	ZNF204	7.82648	NA	1
KIAA1156	7.82648	NA	1	KIAA1156	7.82648	NA	1
PHF10	6.57947	1.87938	2	PHF10	7.82648	0	2
LINC00303	5.71156	NA	1	LINC00303	7.82648	NA	1
C15orf48	2.46397	NA	1	C15orf48	7.82648	NA	1
TRAFIP10	2.26773	NA	1	TRAFIP10	7.82648	NA	1
ALG2	1.79452	NA	1	ALG2	7.82648	NA	1
CXCL5	1.33333	NA	1	CXCL5	7.82648	NA	1
TRIM64	1.05962	NA	1	TRIM64	7.82648	NA	1
HEL-S-275	0.96213	NA	1	HEL-S-275	7.82648	NA	1
PRSS50	0.96213	NA	1	PRSS50	7.82648	NA	1
PRSS35	0.420633	NA	1	PRSS35	7.82648	NA	1
SLC21A8	0.267068	NA	1	SLC21A8	7.82648	NA	1
TPGS1	0.174626	NA	1	TPGS1	7.82648	NA	1
DKFZp547K209	0.169254	NA	1	DKFZp547K209	7.82648	NA	1
TRIM49D1	0.166176	NA	1	TRIM49D1	7.82648	NA	1
HEL-36	0.0740485	NA	1	HEL-36	7.82648	NA	1
CXCL14	0.0692399	NA	1	CXCL14	7.82648	NA	1
ARHGAP18	3.04791	0.995742	3	ARHGAP18	7.81901	1.11085	3
GRAMD2	0.648445	0.112264	5	GRAMD2	7.81686	2.45234	5
APITD1	5.81925	5.81925	2	APITD1	7.81668	1.78591	2
HABP4	2.01782	0.854698	2	HABP4	7.81399	7.2562	2
EIF4H	0.913483	0	2	EIF4H	7.80715	1.57756	2
EHD1	1.3536	0.405327	7	EHD1	7.80162	3.08127	7
TFAP2B	0.891759	0	4	TFAP2B	7.80026	1.40607	4
FLJ00198	3.75512	NA	1	FLJ00198	7.79402	NA	1
ANAPC2	1.67505	NA	1	ANAPC2	7.79402	NA	1
SPATA31A7	0.849716	NA	1	SPATA31A7	7.79402	NA	1
IL12RB1	0.339634	0.303942	7	IL12RB1	7.78793	2.13871	7
SLC39A1	0.461224	0.229231	8	SLC39A1	7.77965	1.98945	8
AIMP2	0.358242	0.211276	7	AIMP2	7.77635	2.30922	7
NAV2	0.598637	0.215293	15	NAV2	7.77445	1.28478	15
LOC101929211	2.35879	0.814423	2	LOC101929211	7.76401	0.286054	2
P2RY6	1.18333	0.32532	5	P2RY6	7.75444	3.92218	5
PLA2	0.00865499	0.00865499	3	PLA2	7.74868	2.84714	3
ASB14	1.45407	0.437548	5	ASB14	7.73856	2.30468	5
CTH	3.25537	1.60929	4	CTH	7.73308	2.07463	4
CNPPD1	1.55385	0.653741	4	CNPPD1	7.73199	3.20811	4
ZNF662	4.06445	1.73913	3	ZNF662	7.7313	2.47642	3
LOC102724286	2.45249	1.06659	2	LOC102724286	7.72115	0.726614	2
MYH11	2.04631	1.18586	7	MYH11	7.72033	1.28527	7
CDC6	1.37068	0.474254	4	CDC6	7.71779	0.596718	4
PARP12	1.13448	0.271965	7	PARP12	7.70052	2.57366	7
PTX4	6.14869	3.36716	3	PTX4	7.69644	3.13284	3
ECI1	5.52059	1.57456	3	ECI1	7.69453	3.1806	3
RBM26	1.65219	0.197017	17	RBM26	7.68633	0.806613	17
DKFZp686L0869	1.38589	NA	1	DKFZp686L0869	7.68176	NA	1
KIAA0480	0.428122	NA	1	KIAA0480	7.68176	NA	1
PCDHGC3	0.353315	0.182372	3	PCDHGC3	7.68143	6.3066	3
SPR	0.766829	0.740864	2	SPR	7.68048	5.52627	2
MAPT	2.83805	0.369291	42	MAPT	7.67946	0.298417	42
SEC61A1	3.35264	0.715489	3	SEC61A1	7.67866	3.51034	3
AFF2	0.108696	0.0390396	7	AFF2	7.6783	0.358696	7
CUX1	1.18707	0.433615	15	CUX1	7.67829	1.54958	15
GRIPAP1	1.28093	0.813777	3	GRIPAP1	7.67447	0.488499	3
TTC34	0.37864	0.174038	3	TTC34	7.66975	3.37669	3
LOC541467	4.15428	2.2068	2	LOC541467	7.65708	1.94552	2
LMBRD1	1.85891	1.74207	2	LMBRD1	7.65708	1.94552	2
WAPAL	0.911084	0.774259	6	WAPAL	7.65549	0.722286	6
FKSG49	24.1231	NA	1	FKSG49	7.65002	NA	1
FKSG60	24.1231	NA	1	FKSG60	7.65002	NA	1
FKSG64	24.1231	NA	1	FKSG64	7.65002	NA	1
FKSG68	24.1231	NA	1	FKSG68	7.65002	NA	1
MST091	13.5692	NA	1	MST091	7.65002	NA	1
PRSS47	9.94313	NA	1	PRSS47	7.65002	NA	1
OR8H3	7.65002	NA	1	OR8H3	7.65002	NA	1
TMSB15B	7.31443	6.25481	2	TMSB15B	7.65002	0	2
IKIP	6.766	NA	1	IKIP	7.65002	NA	1
EIF5AL1	6.03077	NA	1	EIF5AL1	7.65002	NA	1
LOC102725459	6.03077	NA	1	LOC102725459	7.65002	NA	1
MGC21675	6.03077	NA	1	MGC21675	7.65002	NA	1
ZCCHC13	5.14286	NA	1	ZCCHC13	7.65002	NA	1
pp10443	4.7683	NA	1	pp10443	7.65002	NA	1
hCG_1778670	3.2	NA	1	hCG_1778670	7.65002	NA	1
MST051	2.82636	NA	1	MST051	7.65002	NA	1
LDHAL6B	2.58126	NA	1	LDHAL6B	7.65002	NA	1
CADM3	2.46397	0	2	CADM3	7.65002	0	2
CARD17	1.50769	NA	1	CARD17	7.65002	NA	1
DKFZp686A20267	1.50769	NA	1	DKFZp686A20267	7.65002	NA	1
hCG_1817310	1.50769	NA	1	hCG_1817310	7.65002	NA	1
DEFB136	1.33333	NA	1	DEFB136	7.65002	NA	1
LOC100128430	1.33333	NA	1	LOC100128430	7.65002	NA	1
POU3F3	1.33333	NA	1	POU3F3	7.65002	NA	1
TSPAN8	1.28051	0.514008	2	TSPAN8	7.65002	0	2
SPANXN1	1.07886	NA	1	SPANXN1	7.65002	NA	1
CRHR1-IT1	0.944886	NA	1	CRHR1-IT1	7.65002	NA	1
FKSG56	0.944886	NA	1	FKSG56	7.65002	NA	1
LRRC3	0.944886	NA	1	LRRC3	7.65002	NA	1
TREML2	0.944886	NA	1	TREML2	7.65002	NA	1
dJ579N16.4	0.913483	NA	1	dJ579N16.4	7.65002	NA	1
C6orf229	0.785101	NA	1	C6orf229	7.65002	NA	1
col4a1	0.785101	NA	1	col4a1	7.65002	NA	1
pp12301	0.785101	NA	1	pp12301	7.65002	NA	1
HEY2	0.742318	0.336539	3	HEY2	7.65002	0	3
FXYD7	0.586113	0.155382	3	FXYD7	7.65002	0	3
hCG_1987368	0.5	NA	1	hCG_1987368	7.65002	NA	1
LOC102724396	0.5	NA	1	LOC102724396	7.65002	NA	1
LOC391722	0.360582	0.293486	3	LOC391722	7.65002	0	3
RAD51L3	0.318071	NA	1	RAD51L3	7.65002	NA	1
LINC00612	0.271347	NA	1	LINC00612	7.65002	NA	1
ATP5D	0.198722	NA	1	ATP5D	7.65002	NA	1
B7	0.198722	NA	1	B7	7.65002	NA	1
BLACE	0.198722	NA	1	BLACE	7.65002	NA	1
CLDN8	0.198722	NA	1	CLDN8	7.65002	NA	1
LOC731605	0.198722	NA	1	LOC731605	7.65002	NA	1
MED7	0.133981	0.0647412	2	MED7	7.65002	0	2
LOC102725014	0.116842	NA	1	LOC102725014	7.65002	NA	1
OR5AU1	0.0740485	NA	1	OR5AU1	7.65002	NA	1
POLR2	0.0740485	NA	1	POLR2	7.65002	NA	1
IGLL5	0.0716442	0.00240429	2	IGLL5	7.65002	0	2
DKFZp434L0312	0.0692399	NA	1	DKFZp434L0312	7.65002	NA	1
Em:AC004997.11	0.0692399	NA	1	Em:AC004997.11	7.65002	NA	1
KCT2	0.0692399	NA	1	KCT2	7.65002	NA	1
LINC00523	0.0692399	NA	1	LINC00523	7.65002	NA	1
TMEM100	0.0692399	NA	1	TMEM100	7.65002	NA	1
BAT1	0.025965	NA	1	BAT1	7.65002	NA	1
DKFZP564B147	0.025965	NA	1	DKFZP564B147	7.65002	NA	1
DKFZp686M1922	0.025965	NA	1	DKFZp686M1922	7.65002	NA	1
DKFZp686N224	0.0200162	NA	1	DKFZp686N224	7.65002	NA	1
FP6679	0.0200162	NA	1	FP6679	7.65002	NA	1
TMEM190	0.0200162	NA	1	TMEM190	7.65002	NA	1
METAP1D	0.0168626	NA	1	METAP1D	7.65002	NA	1
Em:AC005003.4	0.00597981	NA	1	Em:AC005003.4	7.65002	NA	1
HSIL5R3	0	NA	1	HSIL5R3	7.65002	NA	1
NANOGP1	0	NA	1	NANOGP1	7.65002	NA	1
OR1E1	0	NA	1	OR1E1	7.65002	NA	1
OR4F15	0	NA	1	OR4F15	7.65002	NA	1
TIFAB	0	NA	1	TIFAB	7.65002	NA	1
MTMR3	0.180352	0.0752541	12	MTMR3	7.63841	0.811899	12
MYH3	3.59197	NA	1	MYH3	7.63138	NA	1
ENTHD1	0.784013	0.704526	5	ENTHD1	7.62916	3.55645	5
WDR96	0.737716	0.110266	11	WDR96	7.62268	1.19085	11
FAM160B2	4.86926	2.64068	6	FAM160B2	7.62194	1.23994	6
FAM167A	0.640189	0.328435	4	FAM167A	7.60708	5.59428	4
ACRBP	0.805165	0.217272	5	ACRBP	7.60309	4.28547	5
LOC102725271	0.720929	NA	1	LOC102725271	7.5993	NA	1
PDGFD	0.510108	0.230026	3	PDGFD	7.57112	3.32785	3
RAB6C	0.59124	0.324172	2	RAB6C	7.56575	1.52516	2
PICK1	1.18776	0.392976	10	PICK1	7.55957	2.80932	10
RERG	1.47953	0.494316	5	RERG	7.55695	3.83719	5
KHDC3L	2.39713	2.37117	2	KHDC3L	7.55308	6.01615	2
RLN1	0.766028	0.567305	2	RLN1	7.55308	6.01615	2
FAM203A	8.71717	4.85206	2	FAM203A	7.54808	7.52211	2
RASSF1	10.1283	2.07412	6	RASSF1	7.54296	2.68122	6
WDR61	0.680225	0.292616	7	WDR61	7.54217	3.6327	7
CLIP-170	0.405533	0.379568	2	CLIP-170	7.53846	6.03077	2
FBXO40	0.787531	0.287531	2	FBXO40	7.5351	7.5351	2
PRCP	0.960078	0.228362	13	PRCP	7.5321	1.34729	13
FGF14	0.683828	0.395029	2	FGF14	7.52081	2.37796	2
SRRM1	2.74129	0.427276	12	SRRM1	7.51773	1.32497	12
SLFN14	1.07506	NA	1	SLFN14	7.5172	NA	1
SGK2	0.400339	0.209011	4	SGK2	7.51365	1.47233	4
PITPNC1	2.18017	0.586232	8	PITPNC1	7.50511	1.18319	8
DUX5	2.92358	1.84472	2	DUX5	7.50481	1.37981	2
TGM3	0.545533	0.272766	3	TGM3	7.49692	3.03616	3
RAB17	2.15773	0.756795	11	RAB17	7.49396	2.15443	11
PLIN3	0.913515	0.44439	7	PLIN3	7.49186	2.68929	7
IFI30	0.158978	0.158978	3	IFI30	7.48511	3.61525	3
TBC1D9	0.572965	NA	1	TBC1D9	7.48371	NA	1
DKFZp434O139	0.562794	NA	1	DKFZp434O139	7.48371	NA	1
ADC	9.54978	2.21723	4	ADC	7.48324	2.27283	4
PHKA2	0.803464	0.511198	7	PHKA2	7.48162	1.50025	7
XPO7	0.865622	0.337497	6	XPO7	7.48017	1.71894	6
DKFZp781M0253	9.6026	NA	1	DKFZp781M0253	7.47796	NA	1
ADAM21	4.16467	NA	1	ADAM21	7.47796	NA	1
ZNF543	1.07506	NA	1	ZNF543	7.47796	NA	1
NACAIS4	0.545216	NA	1	NACAIS4	7.47796	NA	1
ELFN2	0.139372	NA	1	ELFN2	7.47796	NA	1
PLK3	0.111742	NA	1	PLK3	7.47796	NA	1
DGKH	5.42236	0.508409	5	DGKH	7.46686	1.84761	5
MLLT1	0.278233	0.00688579	2	MLLT1	7.46624	1.36395	2
GABARAPL1	1.83773	0.323844	7	GABARAPL1	7.46261	2.34103	7
GRIA3	0.606942	0.309591	9	GRIA3	7.45972	1.47835	9
GTSE1	1.17422	0.185073	3	GTSE1	7.45607	0.456135	3
EGR3	0.401684	0.286344	5	EGR3	7.4556	3.83266	5
PDGFB	5.70655	3.06805	5	PDGFB	7.45393	1.9398	5
C1orf124	0.542794	0.516829	2	C1orf124	7.45128	6.11795	2
COX6A2	0.0740485	0	2	COX6A2	7.45128	6.11795	2
LOC553158	0.523627	0	2	LOC553158	7.45063	1.00822	2
ZNF765	0.164734	0.127633	4	ZNF765	7.43406	2.91187	4
KRT6A	2.08796	NA	1	KRT6A	7.4309	NA	1
FLJ00398	0.0359736	NA	1	FLJ00398	7.4309	NA	1
AMER3	0.24796	0.130513	3	AMER3	7.42789	3.80638	3
SMPD3	21.5488	8.70038	8	SMPD3	7.42061	2.84315	8
PEX2	1.2734	0.4883	3	PEX2	7.41885	1.99386	3
MYO6	0.512945	0.164385	11	MYO6	7.41654	0.63316	11
PITX2	0.797604	0.275128	7	PITX2	7.40931	2.39756	7
SYTL5	3.86495	0.34587	2	SYTL5	7.40388	0	2
FAM65A	0.831186	0.243845	15	FAM65A	7.39933	1.68925	15
DACT3	3.16474	2.83784	3	DACT3	7.39359	7.06581	3
CFH	0.537632	0.250045	7	CFH	7.39211	1.92229	7
IL6R	0.46212	0.166584	10	IL6R	7.39036	1.07752	10
FAM104B	0.222367	0.0732816	9	FAM104B	7.38385	2.66113	9
PPP3CC	0.400086	0.141545	9	PPP3CC	7.37625	2.27694	9
ZNF518B	0.546393	0.546393	2	ZNF518B	7.37183	5.86413	2
FUT2	1.45568	0.432063	9	FUT2	7.37094	2.44202	9
NETO1	6.14367	3.03497	6	NETO1	7.36577	6.31992	6
CASK	3.81229	0.425752	13	CASK	7.36456	0.551597	13
TLE1	0.79614	0.205706	18	TLE1	7.36354	0.975075	18
APP	0.268269	0.118867	17	APP	7.35899	1.28006	17
MLEC	0.74143	0.288213	4	MLEC	7.35762	5.63223	4
FOXP2	9.18361	1.5278	20	FOXP2	7.35402	1.70842	20
SSC5D	6.45906	3.61255	4	SSC5D	7.35175	2.78348	4
CD200	0.969464	0.273431	15	CD200	7.34609	2.84717	15
LEO1	1.16313	0	2	LEO1	7.34422	1.11463	2
ALOX15B	2.27964	0.301621	4	ALOX15B	7.34082	3.10237	4
MARS	0.929763	0.226338	16	MARS	7.33573	2.88116	16
DYNC2LI1	1.51119	0.336285	10	DYNC2LI1	7.33535	2.10843	10
ZNF714	0.886153	0.372027	7	ZNF714	7.33052	3.42426	7
PDCD7	11.527	7.53772	5	PDCD7	7.33035	3.41691	5
CD177	0.767951	0.613736	5	CD177	7.31975	2.83622	5
AAT	0.467005	0.467005	2	AAT	7.31443	6.25481	2
CHRNB1	1.69242	0.636769	6	CHRNB1	7.30152	2.3544	6
PTMS	0.523687	0.252282	5	PTMS	7.29679	2.30179	5
TPSAB1	3.46062	1.12319	5	TPSAB1	7.28842	4.04801	5
TMEM43	0.251388	0.248612	2	TMEM43	7.2864	7.21235	2
SH3RF3	2.96609	0.444358	6	SH3RF3	7.28587	1.49851	6
FAM98A	2.51444	0.859937	7	FAM98A	7.28331	1.83533	7
FOXM1	0.497456	0.324055	8	FOXM1	7.28172	1.1421	8
SEL1L2	0.969061	0.269148	14	SEL1L2	7.27755	2.18383	14
LOC101929108	19.5907	10.3238	3	LOC101929108	7.27695	3.47253	3
ANKRD34C	2.93286	NA	1	ANKRD34C	7.27045	NA	1
DKFZp434B1917	0.174626	NA	1	DKFZp434B1917	7.27045	NA	1
BASP1	1.23491	0.272782	2	BASP1	7.26236	7.2364	2
CWF19L2	5.29336	1.7021	5	CWF19L2	7.25775	2.48784	5
C2orf74	0.10884	0.107535	2	C2orf74	7.25706	6.31217	2
DONSON	1.70766	0.376946	11	DONSON	7.25583	1.68024	11
CPQ	0.96385	0.313226	7	CPQ	7.25259	1.86261	7
GOLGA6C	0.464359	0.214193	3	GOLGA6C	7.25238	0.597438	3
ZNF786	0.262773	0.146304	4	ZNF786	7.2487	0.540531	4
C1orf21	4.17452	0.921215	2	C1orf21	7.24232	6.32691	2
DYNC1LI1	4.03775	2.39306	4	DYNC1LI1	7.24046	5.64689	4
ZNF831	1.71873	1.43355	2	ZNF831	7.24021	0.616218	2
HEL-109	0.00597981	NA	1	HEL-109	7.23467	NA	1
MED11	1.97517	0.940672	4	MED11	7.23208	2.54405	4
TFB1M	0.755529	0.619248	2	TFB1M	7.23208	4.40642	2
TBC1D20	3.48239	2.54838	2	TBC1D20	7.23106	1.59913	2
NFIL3	2.24509	1.97802	2	NFIL3	7.23106	1.59913	2
KIAA0287	0.671138	NA	1	KIAA0287	7.22838	NA	1
SLC28A1	7.90164	2.47982	7	SLC28A1	7.21723	1.91023	7
MLLT3	0.913585	0.345526	5	MLLT3	7.21509	3.28578	5
WAPL	0.579571	0.34357	10	WAPL	7.205	2.68756	10
NBS1	1.03289	0.736771	8	NBS1	7.19946	6.72777	8
TCAIM	0.890357	0.647133	3	TCAIM	7.19388	3.63008	3
2021-03-01	1.12189	0.595393	3	2021-03-01	7.19217	6.60954	3
TBATA	1.09631	0.30103	11	TBATA	7.19167	6.66984	11
PAX7	4.16467	0	4	PAX7	7.19111	2.14074	4
DTHD1	7.00082	0.526736	4	DTHD1	7.19041	1.27263	4
HAPLN2	0.742318	0.150472	4	HAPLN2	7.18689	2.53043	4
CDRT15	0.629173	0.43045	2	CDRT15	7.18545	2.41715	2
PDZD11	0.5	0	2	PDZD11	7.18545	2.41715	2
FAM104A	0.684142	0.473975	7	FAM104A	7.17113	3.55419	7
EML2	2.31428	0.810672	21	EML2	7.16773	2.38604	21
STARD13	9.74191	1.51775	9	STARD13	7.1648	1.19443	9
KIF28P	0.567085	0.191172	2	KIF28P	7.1485	1.93624	2
BNIPL	6.30465	2.06917	5	BNIPL	7.14388	0.319173	5
MATN4	1.80585	0.176769	8	MATN4	7.13973	1.01898	8
LOC102725184	0.630106	NA	1	LOC102725184	7.13499	NA	1
RBKS	1.94275	1.22462	6	RBKS	7.1327	3.54318	6
INO80B	1.42166	1.04203	7	INO80B	7.12634	2.88229	7
DENND3	0.754462	0.198635	20	DENND3	7.12111	3.82569	20
FLJ00411	3.15938	NA	1	FLJ00411	7.11111	NA	1
SLC32A1	2.46397	NA	1	SLC32A1	7.11111	NA	1
DUXA	2.37148	NA	1	DUXA	7.11111	NA	1
OR5W2	1.33333	NA	1	OR5W2	7.11111	NA	1
MADH5	1.09972	NA	1	MADH5	7.11111	NA	1
LOC102725308	0.545216	NA	1	LOC102725308	7.11111	NA	1
DKFZp779F115	0.116842	NA	1	DKFZp779F115	7.11111	NA	1
C9orf21	0.025965	NA	1	C9orf21	7.11111	NA	1
MAP4K1	1.70013	0.481962	8	MAP4K1	7.10885	1.577	8
SBK3	0.384578	0.338664	3	SBK3	7.10202	1.69207	3
C16orf71	0.0326961	0.021141	5	C16orf71	7.10118	2.0244	5
LRFN1	0.455607	0.322102	3	LRFN1	7.09914	2.07335	3
AGTR1	7.28313	1.21011	4	AGTR1	7.09871	0.317121	4
ST13P5	5.09573	NA	1	ST13P5	7.09515	NA	1
DNAJC3	3.08913	NA	1	DNAJC3	7.09515	NA	1
AS3MT	0.00284643	NA	1	AS3MT	7.09515	NA	1
EP300	1.28317	0.596022	3	EP300	7.09103	2.75219	3
ADAMTSL4	20.0109	5.02217	8	ADAMTSL4	7.09033	2.17465	8
ZNF598	2.04517	0.750389	6	ZNF598	7.08656	4.65087	6
THTPA	0.605846	0.323122	5	THTPA	7.0852	4.30159	5
NAGA	3.60097	0	2	NAGA	7.08312	2.86001	2
C8B	0.713507	0.235971	8	C8B	7.08253	1.56423	8
FUT6	0.491072	0.250438	8	FUT6	7.05957	2.47017	8
DXO	0.137307	0.0955359	8	DXO	7.05891	1.58562	8
OR8B3	63.6058	NA	1	OR8B3	7.04453	NA	1
OR8B2	35.218	NA	1	OR8B2	7.04453	NA	1
PFDN2	9.6026	NA	1	PFDN2	7.04453	NA	1
FLJ00369	2.87445	NA	1	FLJ00369	7.04453	NA	1
hCG_22457	1.65092	NA	1	hCG_22457	7.04453	NA	1
Hosa(Biaka)-T2R40	0.996203	NA	1	Hosa(Biaka)-T2R40	7.04453	NA	1
Hosa(Japanese)-T2R40	0.996203	NA	1	Hosa(Japanese)-T2R40	7.04453	NA	1
TMEM151B	0.481934	NA	1	TMEM151B	7.04453	NA	1
SERPINB3	0.318071	NA	1	SERPINB3	7.04453	NA	1
FAM204A	2.2865	0.818012	4	FAM204A	7.04313	1.82862	4
MAP7D3	1.84075	0.454171	4	MAP7D3	7.04098	1.32424	4
ZNF721	0.755791	0.44887	5	ZNF721	7.04005	3.80099	5
IKBKAP	0.301084	0.13909	7	IKBKAP	7.0348	1.50813	7
C17orf45	0.25	0.25	2	C17orf45	7.03462	6.53462	2
NT5DC3	0.50195	0.230716	3	NT5DC3	7.03028	5.52259	3
TASP1	3.10852	2.33927	6	TASP1	7.02041	6.15964	6
XKR7	4.37602	NA	1	XKR7	7.02035	NA	1
LOC728637	0.25278	0.1165	2	LOC728637	7.01258	0.928915	2
SERF1A	1.36522	0.551493	6	SERF1A	7.00709	4.00712	6
FLG	2.91377	0.70898	14	FLG	7.00387	2.63469	14
RNASE7	2.64018	1.6953	3	RNASE7	7.00387	0.646151	3
CPZ	1.32745	0.947335	6	CPZ	6.99712	2.0692	6
DKFZp686D10126	1.37478	NA	1	DKFZp686D10126	6.99546	NA	1
EURL	1.07886	NA	1	EURL	6.99546	NA	1
ITGA1	12.1303	NA	1	ITGA1	6.99454	NA	1
EPPK1	6.31886	0.312575	3	EPPK1	6.99138	3.60421	3
FOXO1	4.68171	3.14478	2	FOXO1	6.98663	6.22013	2
NUDT16L1	1.44116	0.600127	6	NUDT16L1	6.98485	4.499	6
CFB	0.611799	0.355989	7	CFB	6.98237	3.40476	7
SNRK	1.59769	1.59567	2	SNRK	6.97723	1.47054	2
OVOS	0.21774	NA	1	OVOS	6.973	NA	1
PSMD10	2.81699	1.16083	5	PSMD10	6.96715	5.18278	5
GRM4	0.722972	0.197715	9	GRM4	6.95917	1.12465	9
OBP2A	0.518147	0.204804	6	OBP2A	6.95658	2.4188	6
NPAS2	1.47188	0.349092	16	NPAS2	6.95415	1.53251	16
STRC	1.34524	0.554923	9	STRC	6.93033	3.29504	9
MEST	1.76529	0.666273	12	MEST	6.92749	2.21483	12
DKFZp686E2459	1.49526	NA	1	DKFZp686E2459	6.92324	NA	1
DKFZp686M09125	0.404071	NA	1	DKFZp686M09125	6.92324	NA	1
PVRL1	1.85491	0.748992	8	PVRL1	6.92094	2.10285	8
SETD5	3.5178	0.344748	20	SETD5	6.9206	0.954629	20
SERPINB5	3.11881	1.60331	3	SERPINB5	6.91507	3.40605	3
CYB5R1	0.10471	0.0121325	2	CYB5R1	6.91286	2.68974	2
ZNF438	0.373264	0.182784	5	ZNF438	6.91053	1.87167	5
SIRT6	2.11117	0.560533	11	SIRT6	6.9092	1.58826	11
LILRB3	1.14061	0.325692	32	LILRB3	6.90829	0.695001	32
ACP1	0.959337	0.385139	8	ACP1	6.9065	1.81144	8
HMGXB3	0.383588	0.155791	10	HMGXB3	6.90369	0.962639	10
MAEL	0.0220071	0.00561834	5	MAEL	6.89898	1.95743	5
CDKL2	1.30591	0.331802	5	CDKL2	6.89602	1.44427	5
SPARC	0.591211	0.262597	7	SPARC	6.89602	2.47911	7
RAD52	4.94347	1.50407	12	RAD52	6.89413	4.39227	12
SLC22A10	2.56366	0.454366	8	SLC22A10	6.89281	2.52345	8
ADRBK1	1.58448	1.58426	2	ADRBK1	6.87985	4.87209	2
LRRFIP1	3.19786	0.251409	50	LRRFIP1	6.87487	0.26322	50
ZBTB17	0.340267	0.191169	9	ZBTB17	6.87465	2.37188	9
ATP6V1G3	3.60963	2.10194	2	ATP6V1G3	6.85338	6.35338	2
ERLIN2	0.67127	0.306373	7	ERLIN2	6.85262	1.54847	7
SCRG1	0.2617	0.2617	3	SCRG1	6.8483	3.66719	3
CHRDL1	2.47663	0.5492	8	CHRDL1	6.84528	0.323244	8
CPA2	0.897258	0.897258	2	CPA2	6.84304	6.7262	2
SCN10A	8.09721	1.47322	2	SCN10A	6.84103	0	2
CIT	2.18142	0.748758	7	CIT	6.83876	1.55636	7
CASP3	0.129331	0.0553153	3	CASP3	6.83783	3.67562	3
SLC8A3	0.794128	0.180634	14	SLC8A3	6.83606	1.4821	14
DOCK10	0.615999	0.0802055	18	DOCK10	6.83366	0.942721	18
EML4-ALK	1.82404	1.24804	3	EML4-ALK	6.83278	1.95161	3
LOC101929587	0.685532	0.414184	2	LOC101929587	6.83025	0.600655	2
SDSL	0.0486604	0.0151584	5	SDSL	6.82274	2.90297	5
KLHL42	0.70049	0.416773	3	KLHL42	6.80867	3.42149	3
GK5	1.09533	0.68226	5	GK5	6.80488	4.5496	5
IGFL4	2.44257	2.32573	2	IGFL4	6.7976	6.77164	2
C10orf113	0.243761	0.0450382	2	C10orf113	6.7976	6.77164	2
TMEM52	6.57915	5.85259	4	TMEM52	6.79674	4.65189	4
CHI3L1	1.88902	1.11429	5	CHI3L1	6.79386	3.98256	5
FLT-1	0.679649	0.653684	2	FLT-1	6.78462	6.78462	2
PRAP1	0.0692399	0	2	PRAP1	6.78462	6.78462	2
FSTL4	1.07001	0.284912	2	FSTL4	6.78417	5.27648	2
FAM90A27P	6.1023	NA	1	FAM90A27P	6.78159	NA	1
AREG	5.87117	0.159604	2	AREG	6.78159	0	2
GPR33	3.60097	0	2	GPR33	6.78159	0	2
OBP2C	2.46397	NA	1	OBP2C	6.78159	NA	1
CST9L	2.25	NA	1	CST9L	6.78159	NA	1
LOC100996433	2.24439	NA	1	LOC100996433	6.78159	NA	1
HIST1H4A	1.07886	NA	1	HIST1H4A	6.78159	NA	1
UNQ6190/PRO20217	0.766501	NA	1	UNQ6190/PRO20217	6.78159	NA	1
PPT2-EGFL8	0.384645	NA	1	PPT2-EGFL8	6.78159	NA	1
MGC12965	0.166176	NA	1	MGC12965	6.78159	NA	1
olfr89	0.166176	NA	1	olfr89	6.78159	NA	1
GVINP1	0.123028	NA	1	GVINP1	6.77798	NA	1
TMEM156	6.20711	2.69525	4	TMEM156	6.77523	2.27419	4
DCLK2	7.76775	1.20112	5	DCLK2	6.76133	0.535601	5
MYO1H	2.78732	0.956432	4	MYO1H	6.76022	1.65488	4
EML4	2.80334	1.0779	9	EML4	6.7579	2.00413	9
IFT46	0.792203	0.210565	9	IFT46	6.75463	3.54621	9
POTED	2.4039	0.137654	2	POTED	6.75002	0.52043	2
RSG1	1.54063	1.04063	2	RSG1	6.74778	6.45898	2
C1orf43	4.25147	1.7875	3	C1orf43	6.74759	3.30927	3
C21orf58	20.7581	5.93431	10	C21orf58	6.72475	1.36235	10
TRADD	0.777095	0.597682	2	TRADD	6.71927	1.39913	2
FAM188B2	7.34362	2.25898	3	FAM188B2	6.71669	2.8859	3
LOC101060703	4.33654	NA	1	LOC101060703	6.71321	NA	1
DKFZp686A2068	9.94313	NA	1	DKFZp686A2068	6.70817	NA	1
SOWAHA	3.16874	NA	1	SOWAHA	6.70817	NA	1
TAS2R40	0.996203	NA	1	TAS2R40	6.70817	NA	1
ZNF14	0.462803	NA	1	ZNF14	6.70817	NA	1
C2orf78	0.0551266	NA	1	C2orf78	6.70817	NA	1
FLJ00025	2.91651	NA	1	FLJ00025	6.70713	NA	1
DKFZp434P0831	1.34914	NA	1	DKFZp434P0831	6.70713	NA	1
MPND	0.830931	0.122387	9	MPND	6.70507	1.40451	9
TOMM7	1.44445	0.816311	3	TOMM7	6.7	3.78757	3
DENND5A	8.50887	2.03364	13	DENND5A	6.6914	1.87093	13
MRPL39	8.93906	0.826419	5	MRPL39	6.69127	0.543658	5
PRSS3	1.14253	0.338948	9	PRSS3	6.68622	2.42656	9
KIF18B	0.347546	0.120506	6	KIF18B	6.67948	0.678213	6
HAAO	1.09193	0.638164	3	HAAO	6.66951	2.71994	3
CCDC137	4.04706	2.42562	4	CCDC137	6.66726	2.15918	4
FCF1	1.00818	0.204277	8	FCF1	6.66263	2.16722	8
TM9SF4	0.653329	0.345027	4	TM9SF4	6.66188	3.91765	4
TADA2B	0.88155	0.880246	3	TADA2B	6.66155	3.81911	3
IGSF9B	0.736216	0.155957	5	IGSF9B	6.66043	4.0656	5
ANKDD1A	1.02561	0.36173	6	ANKDD1A	6.65613	1.76041	6
CC2D1B	2.8321	0.302467	7	CC2D1B	6.65221	0.874201	7
FAM173B	2.93278	0.625744	7	FAM173B	6.65221	3.1874	7
LHX1	1.05985	0	2	LHX1	6.64738	0.44777	2
SPATA31A5	0.849716	NA	1	SPATA31A5	6.64624	NA	1
PCDH19	0.66937	0.0991516	4	PCDH19	6.64229	0.477395	4
CDCP1	0.923361	0.386984	3	CDCP1	6.64013	2.23167	3
GDPD1	5.7389	1.70576	7	GDPD1	6.6398	1.55998	7
TPD52L3	0.287774	0.22173	4	TPD52L3	6.63776	1.01226	4
RPA1	0.252014	0.228001	4	RPA1	6.62743	2.61926	4
TJP2	1.92092	0.433762	16	TJP2	6.62494	4.23487	16
C8orf47	1.54436	NA	1	C8orf47	6.62399	NA	1
SRCIN1	1.29831	0.338101	11	SRCIN1	6.62273	0.425602	11
RTBDN	2.26266	0.41338	18	RTBDN	6.6206	1.73489	18
ZNF664	0.181424	0.107375	2	ZNF664	6.61806	0.493056	2
CCDC167	0.601141	0.312342	2	CCDC167	6.61338	6.59337	2
FAM120B	0.281847	0.218619	5	FAM120B	6.61059	4.75117	5
LOC102724014	0.366673	NA	1	LOC102724014	6.60535	NA	1
WIPF3	0.052678	NA	1	WIPF3	6.60535	NA	1
ACOT2	4.31604	2.77911	2	ACOT2	6.60348	6.60327	2
RGS2	0.392551	0.392551	2	RGS2	6.60338	6.60338	2
TFDP2	2.24255	0.695094	18	TFDP2	6.59881	4.0308	18
PTPRS	2.08891	0.216993	29	PTPRS	6.59828	0.873281	29
ILF3	2.87693	0.760749	21	ILF3	6.59469	1.13317	21
EPHA6	0.947204	0.19786	14	EPHA6	6.58783	3.16964	14
PRSS33	0.914144	0.324132	3	PRSS33	6.5846	3.3347	3
LTK	2.27527	0.475026	8	LTK	6.57566	1.05083	8
GP1BB	1.79167	0.458333	2	GP1BB	6.57094	0.54017	2
OR51D1	2.09694	NA	1	OR51D1	6.56448	NA	1
TDRD15	0.219096	NA	1	TDRD15	6.56448	NA	1
TRPC6	4.17254	0.326731	3	TRPC6	6.5621	0.578525	3
GUF1	3.65563	3.12519	3	GUF1	6.55849	3.78988	3
P4HTM	0.341544	0.200063	5	P4HTM	6.55662	2.44338	5
PCDHGA7	4.24676	0.0359424	2	PCDHGA7	6.54709	5.51284	2
TMA16	2.68427	0.983864	5	TMA16	6.54652	1.36786	5
PKHD1	5.40595	3.25363	3	PKHD1	6.53582	3.74031	3
DSN1	4.04718	0.627622	9	DSN1	6.53549	2.52254	9
TMEM219	0.80209	0.17191	6	TMEM219	6.53334	1.58925	6
ZSCAN2	0.463013	0.221925	11	ZSCAN2	6.5286	2.49346	11
PLIN2	0.580718	0.34503	6	PLIN2	6.51717	3.0657	6
IPO11	0.787767	0.179696	9	IPO11	6.51685	2.73487	9
ZNF433	1.65169	0.492699	12	ZNF433	6.51628	2.47231	12
LMTK2	0.383651	0.226464	3	LMTK2	6.51608	2.59631	3
PPFIA4	2.31402	0.225111	13	PPFIA4	6.51594	0.974808	13
RPL17	0.720358	0.245555	8	RPL17	6.50334	0.831167	8
SOWAHC	7.40388	NA	1	SOWAHC	6.50247	NA	1
DKFZp686M088	0.776273	NA	1	DKFZp686M088	6.50247	NA	1
HAUS6	0.821634	0.553888	4	HAUS6	6.49515	1.42816	4
NCR1	0.554903	0.24661	7	NCR1	6.49315	0.746756	7
MAP1A	0.180865	0.0403251	5	MAP1A	6.47879	1.38983	5
SHARPIN	5.75087	2.93016	3	SHARPIN	6.47277	3.68782	3
ACSBG1	0.593046	0.189985	9	ACSBG1	6.46734	3.10811	9
KIAA0556	1.38845	0.699662	12	KIAA0556	6.4601	1.15407	12
NBEAL2	3.85805	1.88943	8	NBEAL2	6.45579	1.54807	8
KIAA1937	0.677954	NA	1	KIAA1937	6.44687	NA	1
ARID1B	4.37871	0.601854	13	ARID1B	6.44517	0.994039	13
DHRS7	26.1058	7.48641	6	DHRS7	6.44264	3.07393	6
CDK5R2	9.18847	1.71051	2	CDK5R2	6.44241	0	2
hCG_1811444	2.82566	NA	1	hCG_1811444	6.44241	NA	1
OR2Y1	0.115434	NA	1	OR2Y1	6.44241	NA	1
AOPEP	0.0692868	NA	1	AOPEP	6.44241	NA	1
B4GALT4	0.519966	0.276637	10	B4GALT4	6.44112	2.78579	10
TNK2	0.845796	0.216309	26	TNK2	6.43756	0.913965	26
HS3ST3A1	1.27052	0.452218	2	HS3ST3A1	6.43354	0.349872	2
MED13	0.698428	0.263702	2	MED13	6.43145	3.17115	2
TOB2	0.0865499	0.0302925	3	TOB2	6.42481	3.17779	3
TPR	2.08175	0.497846	7	TPR	6.42422	2.99603	7
NAF1	0.705067	0.351871	17	NAF1	6.42407	1.40533	17
ACTR6	0.356575	0.258918	8	ACTR6	6.41362	1.27734	8
CCNG1	2.04017	0.53595	6	CCNG1	6.41257	2.81451	6
FPGS	2.2856	0.939839	12	FPGS	6.40978	1.63429	12
FUZ	0.226566	0.066414	16	FUZ	6.40919	2.28912	16
KRTAP6-3	4.52308	1.50769	4	KRTAP6-3	6.40769	2.77834	4
SLC35E3	0.583333	0.276385	4	SLC35E3	6.40769	2.77834	4
CALM2	0.397215	0.379954	4	CALM2	6.40769	2.77834	4
PFKL	0.657245	0.214228	9	PFKL	6.39747	1.51945	9
MATN2	1.64282	0.379133	12	MATN2	6.39734	1.84931	12
UBA5	0.417459	0.19359	9	UBA5	6.39523	2.66412	9
GOLGA6L9	3.06167	2.9691	2	GOLGA6L9	6.3852	6.31115	2
PCSK9	1.51137	0.747509	3	PCSK9	6.38446	4.21973	3
PLAU	1.36625	0.776307	7	PLAU	6.37598	2.03625	7
SEMA4C	5.0939	1.77702	6	SEMA4C	6.37234	3.05847	6
PAP2	5.17414	NA	1	PAP2	6.36108	NA	1
ELANE	2.37148	NA	1	ELANE	6.36108	NA	1
JRKL	0.197499	NA	1	JRKL	6.36108	NA	1
ZNF648	0.000216181	NA	1	ZNF648	6.36108	NA	1
ZFPL1	0.891943	0.196246	8	ZFPL1	6.35617	1.68439	8
ZBTB14	3.36108	0.284201	4	ZBTB14	6.35256	5.2435	4
CDH10	0.266668	0.141476	3	CDH10	6.35114	4.44377	3
NMNAT3	3.56525	1.05905	10	NMNAT3	6.35078	2.00486	10
GNAQ	1.6247	0.913073	6	GNAQ	6.34504	4.57456	6
TSPAN14	0.0043275	0.0043275	6	TSPAN14	6.34304	2.35059	6
FER1L4	1.0478	0.964478	2	FER1L4	6.34276	1.55917	2
ACOT8	1.14053	0.514956	11	ACOT8	6.3367	3.58513	11
NAT6	0.376584	0.245844	4	NAT6	6.33657	3.68272	4
REC8	1.73854	0.599328	4	REC8	6.33592	2.40942	4
TNFRSF11B	6.72223	0.681647	2	TNFRSF11B	6.33483	4.54031	2
SURF1	0.672768	0.326906	3	SURF1	6.33472	3.15956	3
LOC101060747	1.24479	0.815652	4	LOC101060747	6.33127	4.77292	4
ZMYND15	1.02049	0.293827	3	ZMYND15	6.32279	0.44881	3
ALDH4A1	0.330991	0.081939	3	ALDH4A1	6.31789	2.70221	3
GPC4	0.162073	0.0785671	3	GPC4	6.31437	0.55892	3
NOL9	0.370327	0.267904	3	NOL9	6.30802	0.943382	3
ZFP2	2.72518	1.65395	3	ZFP2	6.30611	3.82403	3
ART1	0.268844	0.248828	3	ART1	6.30034	1.34968	3
YEATS4	1.25705	0.372194	4	YEATS4	6.29753	2.6546	4
NUDT8	1.88527	0.940387	2	NUDT8	6.29739	1.52909	2
RPS10	0.944886	0	2	RPS10	6.29739	1.52909	2
ZNF410	1.30356	0.526164	18	ZNF410	6.29282	1.36786	18
RBM10	3.71931	0.606125	10	RBM10	6.29254	0.746532	10
SKOR1	1.86029	1.69119	4	SKOR1	6.29186	0.282976	4
PTGES3L-AARSD1	3.15887	2.15367	6	PTGES3L-AARSD1	6.28978	2.66518	6
MTFR2	1.05399	0.596964	4	MTFR2	6.28839	3.3366	4
PANK1	1.51461	0.311282	4	PANK1	6.28727	1.17444	4
RHOBTB1	0.670376	0.182447	5	RHOBTB1	6.28293	1.65983	5
RAC3	0.116671	0.0494357	4	RAC3	6.27827	0.503321	4
ZNF766	2.31013	1.34811	9	ZNF766	6.27541	2.57003	9
ACOX1	5.4754	2.498	9	ACOX1	6.27341	3.02868	9
KIAA1328	0.240422	0.0925371	13	KIAA1328	6.26953	1.39912	13
MYOZ3	2.78925	1.74059	3	MYOZ3	6.26676	2.05782	3
BECN1	0.908146	0.491774	15	BECN1	6.26422	2.40098	15
LOC101060400	4.90688	0	3	LOC101060400	6.2614	0.291515	3
DCTN3	2.62343	0.162633	7	DCTN3	6.25971	0.261734	7
KAT2A	0.424129	0.0837922	5	KAT2A	6.25931	2.99461	5
PRMT7	1.35318	0.237376	12	PRMT7	6.25688	1.24245	12
C6orf174	2.83889	0	2	C6orf174	6.25377	0	2
TENM4	3.30745	1.65055	5	TENM4	6.25331	2.64792	5
CKLF	10.3026	5.80565	6	CKLF	6.24825	1.66183	6
MYO10	1.39098	0.203383	9	MYO10	6.24612	1.22172	9
P2RX3	3.85888	3.79114	2	P2RX3	6.24304	0.118041	2
RNF214	8.33001	3.12716	6	RNF214	6.23688	2.05548	6
ZNF525	0.197443	0.14994	6	ZNF525	6.2314	1.7925	6
ZXDB	15.3174	NA	1	ZXDB	6.22959	NA	1
NARG1	7.9415	NA	1	NARG1	6.22959	NA	1
DKFZp686E18167	0.36568	NA	1	DKFZp686E18167	6.22959	NA	1
GOLGA6A	0.00201274	NA	1	GOLGA6A	6.22959	NA	1
HTR2B	0.379732	0.19846	7	HTR2B	6.22364	2.32106	7
MLC1	0.425247	0.220958	7	MLC1	6.22323	3.67362	7
NDUFB10	3.10565	2.62383	5	NDUFB10	6.22123	2.30261	5
SDC4	0.467877	0.298623	2	SDC4	6.21413	3.38847	2
AZI2	2.30306	0.468129	8	AZI2	6.21295	2.24869	8
NLRP7	2.85635	0.527153	12	NLRP7	6.21258	1.16867	12
TCEAL1	0.170312	0.0962631	2	TCEAL1	6.20916	1.44086	2
FAM110A	0.575192	0.358817	2	FAM110A	6.20806	3.6268	2
ZNF75D	0.423382	0.170012	5	ZNF75D	6.20252	2.29687	5
PDS5B	0.460204	0.111275	6	PDS5B	6.19972	0.934273	6
DKFZp586J0119	3.87697	NA	1	DKFZp586J0119	6.19961	NA	1
CHRNA9	0.934009	NA	1	CHRNA9	6.19961	NA	1
FLJ00045	0.100405	NA	1	FLJ00045	6.19961	NA	1
FLJ10983	3.2	NA	1	FLJ10983	6.19382	NA	1
Kank3	1.72273	NA	1	Kank3	6.19382	NA	1
TMED5	2.2502	1.51942	5	TMED5	6.19251	0.742194	5
HNRNPL	1.12212	0.29884	7	HNRNPL	6.18893	1.97907	7
ZNF414	0.802024	0.183206	7	ZNF414	6.18869	2.61626	7
SLC25A11	1.36806	0.553112	4	SLC25A11	6.18134	2.2519	4
IRX3	3.68663	1.21665	4	IRX3	6.1796	5.98158	4
NEDD1	0.691969	0.224252	9	NEDD1	6.16241	4.08532	9
ARID3A	1.07757	0.656357	3	ARID3A	6.15733	1.29796	3
SOGA2	3.42814	NA	1	SOGA2	6.14562	NA	1
LOC102725015	0.65949	0.38024	4	LOC102725015	6.1452	2.60096	4
WIZ	4.22366	0.784553	14	WIZ	6.13642	1.05712	14
CNNM1	0.254241	0.055451	8	CNNM1	6.13608	0.966665	8
CLTC	0.287282	0.142215	10	CLTC	6.13328	1.63702	10
SETDB1	3.51752	0.829484	10	SETDB1	6.13295	1.24059	10
NPIPB11	8.42168	0.594538	3	NPIPB11	6.13277	0.466858	3
ARMC2	1.38429	0.743673	4	ARMC2	6.13053	2.7688	4
ENTPD4	1.10789	0.0584192	6	ENTPD4	6.12973	1.84103	6
RBM46	16.4576	6.65785	3	RBM46	6.12674	3.81699	3
hCG_1742968	6.03077	NA	1	hCG_1742968	6.125	NA	1
DKFZp434P0729	2.82566	NA	1	DKFZp434P0729	6.125	NA	1
DKFZp434I1020	0.766501	NA	1	DKFZp434I1020	6.125	NA	1
LOC132321	0.5	NA	1	LOC132321	6.125	NA	1
DNAJC30	0.169254	NA	1	DNAJC30	6.125	NA	1
DUX1	0.0200162	NA	1	DUX1	6.125	NA	1
hCG_1987937	0.00277634	NA	1	hCG_1987937	6.125	NA	1
YIF1B	5.77469	0.841307	12	YIF1B	6.11831	0.653392	12
WDR76	0.362506	0.179423	4	WDR76	6.11579	4.72849	4
IRF3	2.56103	0.364786	27	IRF3	6.10831	2.01824	27
CNOT6	0.503976	0.152477	4	CNOT6	6.10696	6.00542	4
PLAT	0.344807	0.166663	10	PLAT	6.10338	1.62714	10
SFT2D3	7.65002	NA	1	SFT2D3	6.1023	NA	1
KPG_008	3.28854	NA	1	KPG_008	6.1023	NA	1
DKFZp434I1016	3.2533	NA	1	DKFZp434I1016	6.1023	NA	1
CST6	1.53693	0	2	CST6	6.1023	0	2
ABRA	1.38589	NA	1	ABRA	6.1023	NA	1
LOC101930512	1.05962	NA	1	LOC101930512	6.1023	NA	1
SLX1	0.96213	NA	1	SLX1	6.1023	NA	1
DEFB129	0.944886	NA	1	DEFB129	6.1023	NA	1
ZNF676	0.68331	0.202232	2	ZNF676	6.1023	0	2
LOC101930170	0.266575	NA	1	LOC101930170	6.1023	NA	1
DYRK4	4.17917	2.09458	12	DYRK4	6.10129	2.74724	12
EXOC4	1.11607	0.629173	9	EXOC4	6.10029	1.34646	9
FHAD1	1.17136	0.378842	15	FHAD1	6.09949	0.403054	15
MFSD8	2.55082	0.697947	8	MFSD8	6.09652	2.291	8
SEMA3F	0.426095	0.0941263	9	SEMA3F	6.09644	1.7472	9
PPRC1	1.81421	0.488813	7	PPRC1	6.08599	1.44877	7
LINC00346	1.07886	NA	1	LINC00346	6.08367	NA	1
ABO-B	0.318071	NA	1	ABO-B	6.08367	NA	1
FOXD4L3	0.0692868	NA	1	FOXD4L3	6.08367	NA	1
HLX	5.00999	2.46797	3	HLX	6.08298	3.97556	3
FLNC	8.62991	2.37407	4	FLNC	6.08048	2.05719	4
C17orf70	0.935205	0.357097	8	C17orf70	6.06549	2.81849	8
SCOC	2.34232	0.891236	8	SCOC	6.06191	1.83129	8
BAIAP2L1	0.375914	NA	1	BAIAP2L1	6.05751	NA	1
KCNAB1	0.337547	0.125223	10	KCNAB1	6.0551	3.32755	10
LOC101060604	0.77854	0.281083	3	LOC101060604	6.04195	1.62749	3
BCL10	5.41497	2.23504	3	BCL10	6.0419	1.60812	3
TSPY1	1.81696	0.450771	3	TSPY1	6.0419	1.60812	3
AATK	0.330945	0.216736	9	AATK	6.04063	2.71231	9
SLC10A2	22.4103	12.8077	2	SLC10A2	6.04058	0	2
LOC375295	7.11111	NA	1	LOC375295	6.04058	NA	1
Fe65L2	2.26625	NA	1	Fe65L2	6.04058	NA	1
NPIPB7	1.16313	NA	1	NPIPB7	6.04058	NA	1
hCG_1995134	0.545216	NA	1	hCG_1995134	6.04058	NA	1
DKFZp779J0967	0.461333	NA	1	DKFZp779J0967	6.04058	NA	1
CYP24A1	0.152967	0.113608	2	CYP24A1	6.04028	0.320797	2
UBE2V2	0.485152	0.244551	5	UBE2V2	6.03905	2.19294	5
TFAP2A	0.393853	0.142234	12	TFAP2A	6.03553	1.61465	12
C1orf234	50.7711	NA	1	C1orf234	6.03077	NA	1
CLDN14	24.1231	NA	1	CLDN14	6.03077	NA	1
tmp_locus_53	13.5692	NA	1	tmp_locus_53	6.03077	NA	1
TCRBV12S1A1N2	13.2068	NA	1	TCRBV12S1A1N2	6.03077	NA	1
DKFZp547B243	7.82648	NA	1	DKFZp547B243	6.03077	NA	1
LOC102724274	7.65002	NA	1	LOC102724274	6.03077	NA	1
CRABP2	6.84039	0.809623	2	CRABP2	6.03077	0	2
AQP11	6.03077	0	2	AQP11	6.03077	0	2
DKFZp686G0426	6.03077	NA	1	DKFZp686G0426	6.03077	NA	1
DKFZp686H16220	6.03077	NA	1	DKFZp686H16220	6.03077	NA	1
FKSG70	6.03077	NA	1	FKSG70	6.03077	NA	1
KIAA1659	6.03077	NA	1	KIAA1659	6.03077	NA	1
KRTAP20-4	6.03077	NA	1	KRTAP20-4	6.03077	NA	1
OR5B17	6.03077	NA	1	OR5B17	6.03077	NA	1
OR8J2	6.03077	NA	1	OR8J2	6.03077	NA	1
PSCD3	6.03077	NA	1	PSCD3	6.03077	NA	1
RBSK	6.03077	NA	1	RBSK	6.03077	NA	1
S100A3	6.03077	NA	1	S100A3	6.03077	NA	1
TCRBV5S2	6.03077	NA	1	TCRBV5S2	6.03077	NA	1
TMEPAI	6.03077	NA	1	TMEPAI	6.03077	NA	1
UNQ6168	6.03077	NA	1	UNQ6168	6.03077	NA	1
CLDN4	5.17414	NA	1	CLDN4	6.03077	NA	1
NPPB	5.14286	NA	1	NPPB	6.03077	NA	1
hCG_1816456	4.7683	NA	1	hCG_1816456	6.03077	NA	1
DKFZp564G196	4.16467	NA	1	DKFZp564G196	6.03077	NA	1
OR7G2	3.68333	0.483333	2	OR7G2	6.03077	0	2
HLA-A*24	3.60097	NA	1	HLA-A*24	6.03077	NA	1
LOC101060398	3.60097	NA	1	LOC101060398	6.03077	NA	1
LOC401390	3.60097	NA	1	LOC401390	6.03077	NA	1
OR5T1	3.60097	NA	1	OR5T1	6.03077	NA	1
sej	3.60097	NA	1	sej	6.03077	NA	1
BPI'	3.2533	NA	1	BPI'	6.03077	NA	1
LINC00526	3.2	NA	1	LINC00526	6.03077	NA	1
LOC100996646	3.2	NA	1	LOC100996646	6.03077	NA	1
SDF2L1	3.2	NA	1	SDF2L1	6.03077	NA	1
LOC161931	3.08913	NA	1	LOC161931	6.03077	NA	1
OR6C76	2.82566	NA	1	OR6C76	6.03077	NA	1
DKFZp434F152	2.37148	NA	1	DKFZp434F152	6.03077	NA	1
DKFZp686M04222	2.37148	NA	1	DKFZp686M04222	6.03077	NA	1
HLA-B*18	2.37148	NA	1	HLA-B*18	6.03077	NA	1
IFNL1	2.37148	NA	1	IFNL1	6.03077	NA	1
FAM24B	2.25	NA	1	FAM24B	6.03077	NA	1
HBQ1	2.25	NA	1	HBQ1	6.03077	NA	1
MST112	2.25	NA	1	MST112	6.03077	NA	1
RNASE6	2.25	NA	1	RNASE6	6.03077	NA	1
tmp_locus_16	2.25	NA	1	tmp_locus_16	6.03077	NA	1
hCG_1642047	2.05126	NA	1	hCG_1642047	6.03077	NA	1
CXCR1	1.79452	NA	1	CXCR1	6.03077	NA	1
SHISA4	1.61298	1.58702	2	SHISA4	6.03077	0	2
DEFQ1	1.50769	NA	1	DEFQ1	6.03077	NA	1
DKFZp547I137	1.50769	NA	1	DKFZp547I137	6.03077	NA	1
DKFZp781F1053	1.50769	NA	1	DKFZp781F1053	6.03077	NA	1
F<lambda>8	1.50769	NA	1	F<lambda>8	6.03077	NA	1
FAM106B	1.50769	NA	1	FAM106B	6.03077	NA	1
hCG_1993240	1.50769	NA	1	hCG_1993240	6.03077	NA	1
HSA10	1.50769	NA	1	HSA10	6.03077	NA	1
KLRF2	1.50769	NA	1	KLRF2	6.03077	NA	1
LOC102723771	1.50769	NA	1	LOC102723771	6.03077	NA	1
LOC102725373	1.50769	NA	1	LOC102725373	6.03077	NA	1
OR2AG2	1.50769	0	2	OR2AG2	6.03077	0	2
OR52W1	1.50769	NA	1	OR52W1	6.03077	NA	1
pp12613	1.50769	NA	1	pp12613	6.03077	NA	1
PRED15	1.50769	NA	1	PRED15	6.03077	NA	1
smamer	1.50769	NA	1	smamer	6.03077	NA	1
V<lambda>3	1.50769	NA	1	V<lambda>3	6.03077	NA	1
FP248	1.33333	NA	1	FP248	6.03077	NA	1
IGHV4OR15-8	1.33333	NA	1	IGHV4OR15-8	6.03077	NA	1
LOC101929373	1.33333	NA	1	LOC101929373	6.03077	NA	1
AQP10	1.05962	NA	1	AQP10	6.03077	NA	1
C21orf90	1.05962	NA	1	C21orf90	6.03077	NA	1
DKFZp586A0524	1.05962	NA	1	DKFZp586A0524	6.03077	NA	1
FLJ21986	1.05962	NA	1	FLJ21986	6.03077	NA	1
KIAA0125	1.05962	NA	1	KIAA0125	6.03077	NA	1
LASS1	1.05962	NA	1	LASS1	6.03077	NA	1
MFSD3	1.05962	NA	1	MFSD3	6.03077	NA	1
TCRZ	1.05962	NA	1	TCRZ	6.03077	NA	1
C9orf62	0.944886	NA	1	C9orf62	6.03077	NA	1
FLJ00391	0.944886	NA	1	FLJ00391	6.03077	NA	1
HC6	0.944886	NA	1	HC6	6.03077	NA	1
LOC101929578	0.944886	NA	1	LOC101929578	6.03077	NA	1
MST075	0.944886	NA	1	MST075	6.03077	NA	1
MST120	0.944886	NA	1	MST120	6.03077	NA	1
TMED6	0.944886	NA	1	TMED6	6.03077	NA	1
GPCR40	0.915413	NA	1	GPCR40	6.03077	NA	1
H1FX-AS1	0.913483	NA	1	H1FX-AS1	6.03077	NA	1
OR10G8	0.913483	NA	1	OR10G8	6.03077	NA	1
CATX-2	0.785101	NA	1	CATX-2	6.03077	NA	1
DKFZp666C074	0.785101	NA	1	DKFZp666C074	6.03077	NA	1
DKFZp686C09257	0.785101	NA	1	DKFZp686C09257	6.03077	NA	1
hCG_1989573	0.785101	NA	1	hCG_1989573	6.03077	NA	1
RTP3	0.785101	NA	1	RTP3	6.03077	NA	1
S100A12	0.785101	NA	1	S100A12	6.03077	NA	1
UNQ172	0.785101	NA	1	UNQ172	6.03077	NA	1
WDR83OS	0.766829	0.740864	2	WDR83OS	6.03077	0	2
DKFZp781C0419	0.766501	NA	1	DKFZp781C0419	6.03077	NA	1
TRG14	0.766501	NA	1	TRG14	6.03077	NA	1
LOC101929725	0.605977	0.338909	2	LOC101929725	6.03077	0	2
FFAR1	0.564929	0.348554	2	FFAR1	6.03077	0	2
SCT	0.564431	0.495191	2	SCT	6.03077	0	2
COLCA1	0.5	NA	1	COLCA1	6.03077	NA	1
DRB1*13PL	0.5	NA	1	DRB1*13PL	6.03077	NA	1
FAM180B	0.5	0	2	FAM180B	6.03077	0	2
GPR3	0.5	NA	1	GPR3	6.03077	NA	1
HLA-DRB1*1302Var	0.5	NA	1	HLA-DRB1*1302Var	6.03077	NA	1
HSFA	0.5	NA	1	HSFA	6.03077	NA	1
LINC00597	0.5	NA	1	LINC00597	6.03077	NA	1
LOC100129118	0.5	NA	1	LOC100129118	6.03077	NA	1
LYPDC1	0.5	NA	1	LYPDC1	6.03077	NA	1
MG1	0.5	NA	1	MG1	6.03077	NA	1
TCRBV13S2A1T	0.5	NA	1	TCRBV13S2A1T	6.03077	NA	1
DKFZp547E087	0.476934	NA	1	DKFZp547E087	6.03077	NA	1
HSIL5R2	0.476934	NA	1	HSIL5R2	6.03077	NA	1
LOC102723899	0.407216	0.366968	4	LOC102723899	6.03077	0	4
LOC650392	0.288799	NA	1	LOC650392	6.03077	NA	1
AMY1B	0.198722	NA	1	AMY1B	6.03077	NA	1
BCR/ABL1	0.198722	NA	1	BCR/ABL1	6.03077	NA	1
CNTF	0.198722	NA	1	CNTF	6.03077	NA	1
DKFZp686J14194	0.198722	NA	1	DKFZp686J14194	6.03077	NA	1
DKFZp781C0425	0.198722	NA	1	DKFZp781C0425	6.03077	NA	1
FKSG62	0.198722	NA	1	FKSG62	6.03077	NA	1
LINC00467	0.198722	NA	1	LINC00467	6.03077	NA	1
MST131	0.198722	NA	1	MST131	6.03077	NA	1
MZT1	0.198722	NA	1	MZT1	6.03077	NA	1
OK/KNS-cl.4	0.198722	NA	1	OK/KNS-cl.4	6.03077	NA	1
TAS2R39	0.198722	NA	1	TAS2R39	6.03077	NA	1
UNQ5830/PRO19650/PRO19816	0.198722	NA	1	UNQ5830/PRO19650/PRO19816	6.03077	NA	1
CREB3	0.169254	0	2	CREB3	6.03077	0	2
hCG_2005369	0.166176	NA	1	hCG_2005369	6.03077	NA	1
OR8U1	0.166176	NA	1	OR8U1	6.03077	NA	1
DKFZp686E13259	0.116842	NA	1	DKFZp686E13259	6.03077	NA	1
BPGAP1	0.0740485	NA	1	BPGAP1	6.03077	NA	1
DKFZp686G1650	0.0692399	NA	1	DKFZp686G1650	6.03077	NA	1
FKSG54	0.0692399	NA	1	FKSG54	6.03077	NA	1
FKSG69	0.0692399	NA	1	FKSG69	6.03077	NA	1
hCG_1990398	0.0692399	NA	1	hCG_1990398	6.03077	NA	1
HLA-DQB1*05:01	0.0692399	NA	1	HLA-DQB1*05:01	6.03077	NA	1
MAS1	0.0692399	NA	1	MAS1	6.03077	NA	1
OR4E2	0.0692399	NA	1	OR4E2	6.03077	NA	1
OR4X2	0.0692399	NA	1	OR4X2	6.03077	NA	1
OR52M1	0.0692399	NA	1	OR52M1	6.03077	NA	1
DKFZp434F1319	0.025965	NA	1	DKFZp434F1319	6.03077	NA	1
FKSG53	0.025965	NA	1	FKSG53	6.03077	NA	1
G30	0.025965	NA	1	G30	6.03077	NA	1
hDV103S1	0.025965	NA	1	hDV103S1	6.03077	NA	1
ICAp69	0.025965	NA	1	ICAp69	6.03077	NA	1
LOC101929740	0.025965	NA	1	LOC101929740	6.03077	NA	1
LOC102723407	0.025965	NA	1	LOC102723407	6.03077	NA	1
MGC13033	0.025965	NA	1	MGC13033	6.03077	NA	1
OR10Z1	0.025965	NA	1	OR10Z1	6.03077	NA	1
OR5I1	0.025965	NA	1	OR5I1	6.03077	NA	1
OR5T3	0.025965	NA	1	OR5T3	6.03077	NA	1
S100A7L3	0.025965	NA	1	S100A7L3	6.03077	NA	1
SLC35G3	0.025965	NA	1	SLC35G3	6.03077	NA	1
SMCR7	0.025965	NA	1	SMCR7	6.03077	NA	1
TMEM252	0.025965	NA	1	TMEM252	6.03077	NA	1
VLC8	0.025965	NA	1	VLC8	6.03077	NA	1
TSHB	0.0129825	0.0129825	2	TSHB	6.03077	0	2
CRIPAK	0.00277634	NA	1	CRIPAK	6.03077	NA	1
endogenous	0.00277634	NA	1	endogenous	6.03077	NA	1
CTXN2	0	NA	1	CTXN2	6.03077	NA	1
DKFZp666D0110	0	NA	1	DKFZp666D0110	6.03077	NA	1
FLJ00079	0	NA	1	FLJ00079	6.03077	NA	1
hCG_1655594	0	NA	1	hCG_1655594	6.03077	NA	1
hCG_1749250	0	NA	1	hCG_1749250	6.03077	NA	1
HZF16	0	NA	1	HZF16	6.03077	NA	1
LOC100128009	0	NA	1	LOC100128009	6.03077	NA	1
LOC101928428	0	NA	1	LOC101928428	6.03077	NA	1
LOC154872	0	NA	1	LOC154872	6.03077	NA	1
NPFF	0	0	2	NPFF	6.03077	0	2
OK/SW-cl.6	0	NA	1	OK/SW-cl.6	6.03077	NA	1
OR5B3	0	NA	1	OR5B3	6.03077	NA	1
PMS2P10	0	NA	1	PMS2P10	6.03077	NA	1
SFTA2	0	NA	1	SFTA2	6.03077	NA	1
TSPO2	0	NA	1	TSPO2	6.03077	NA	1
OXTR	0.859342	0.167447	5	OXTR	6.02489	4.01046	5
ZNF829	1.54371	0.396663	3	ZNF829	6.00978	1.20556	3
NOTCH4	11.3256	7.50437	4	NOTCH4	6.00945	3.8637	4
UGT2B4	0.646499	0.515222	6	UGT2B4	6.00268	3.28723	6
MYO16	3.3881	2.04781	3	MYO16	6.00093	0.251395	3
FLNA	0.289376	0.15424	13	FLNA	5.99472	1.08386	13
SMAD9	0.943383	0.00592831	6	SMAD9	5.98538	0.348365	6
ADAM17	3.98756	0.9246	7	ADAM17	5.98148	3.27534	7
KIAA1529	0.646401	0.428661	2	KIAA1529	5.98071	0.567684	2
PCDHGB3	0.240011	0.162048	3	PCDHGB3	5.97944	4.13582	3
HLA-DQA1	0.70963	0.0888207	59	HLA-DQA1	5.97574	1.17352	59
DDX41	1.57559	0.512209	7	DDX41	5.97385	1.46478	7
BBS7	1.94359	0.521719	4	BBS7	5.97338	1.96911	4
ISCA1	2.92299	1.00523	3	ISCA1	5.96753	3.81985	3
FARP1	2.58243	1.87869	7	FARP1	5.96729	2.97425	7
RPL14	3.2753	1.61688	5	RPL14	5.96706	3.48368	5
FAM227A	0.748379	0.125117	8	FAM227A	5.9656	1.35065	8
DKFZp434K016	0.753523	NA	1	DKFZp434K016	5.95958	NA	1
DKFZp434O2413	0.481098	NA	1	DKFZp434O2413	5.95958	NA	1
DKFZp686J17173	7.47796	NA	1	DKFZp686J17173	5.95024	NA	1
KCNJ14	2.35387	NA	1	KCNJ14	5.95024	NA	1
PRAMEF7	2.35387	NA	1	PRAMEF7	5.95024	NA	1
EXOC3L2	0.000216181	NA	1	EXOC3L2	5.94918	NA	1
ALDH7A1	1.16326	0.283541	8	ALDH7A1	5.93765	1.81529	8
ZFP37	1.35929	0.185073	3	ZFP37	5.93396	0.134022	3
FAM230A	1.07333	0.907861	5	FAM230A	5.93073	4.57213	5
DIO3	1.49706	0.437209	3	DIO3	5.92876	0.852823	3
SPRR3	0.198722	0	3	SPRR3	5.92876	0.852823	3
LOC101928969	2.04667	1.8303	2	LOC101928969	5.92744	5.71107	2
PHB	0.649499	0.130485	8	PHB	5.92588	1.37527	8
SNX31	1.42955	1.02736	13	SNX31	5.9246	1.2985	13
MDGA1	0.657115	0.384674	9	MDGA1	5.92156	1.00849	9
PGM2	1.69397	0.51759	7	PGM2	5.92048	1.59216	7
VAT1L	12.0599	NA	1	VAT1L	5.91743	NA	1
TMEM109	0.891759	NA	1	TMEM109	5.91743	NA	1
LRRC53	0.671138	NA	1	LRRC53	5.91743	NA	1
LOC102725178	0.420633	NA	1	LOC102725178	5.91743	NA	1
KLHL17	3.56613	0.835285	7	KLHL17	5.91611	1.00369	7
STARD7	2.05718	2.02266	3	STARD7	5.9113	4.01327	3
PHF11	0.596997	0.217534	9	PHF11	5.91089	1.71918	9
ASCC3	0.94416	0.674694	6	ASCC3	5.9053	3.26358	6
ESRRB	0.979897	0.614217	5	ESRRB	5.90456	1.6476	5
NARFL	0.634058	0.263148	9	NARFL	5.90273	2.05193	9
R3HDM4	0.253886	0.0963801	5	R3HDM4	5.89431	3.90444	5
TAF4B	2.18563	0.93679	6	TAF4B	5.89134	1.4081	6
STIL	2.76476	1.62183	13	STIL	5.88862	1.9995	13
ZNF510	1.85109	0.252637	5	ZNF510	5.88834	1.87969	5
SPATA31A6	1.49526	NA	1	SPATA31A6	5.8867	NA	1
HDAC4	0.274378	0.132793	12	HDAC4	5.87244	1.43172	12
CMTR2	15.7808	5.46746	6	CMTR2	5.87017	1.75221	6
MYLK3	1.48102	1.15512	5	MYLK3	5.86093	5.74585	5
FMNL2	6.65528	1.13161	8	FMNL2	5.85812	1.35534	8
SMC3	4.85034	0.540004	2	SMC3	5.85737	0	2
MKNK2	2.40954	0.744014	9	MKNK2	5.85531	2.00705	9
NHP2	0.983479	0.195448	5	NHP2	5.85325	1.42149	5
ISCU	2.05216	0.385544	7	ISCU	5.85281	1.74524	7
ATP13A2	1.92788	0.363816	19	ATP13A2	5.85246	0.78474	19
ATXN7L2	1.92329	0.498557	6	ATXN7L2	5.84602	1.42031	6
ROBO1	1.88586	0.445431	11	ROBO1	5.83807	3.21173	11
MRPL32	2.32256	2.22956	3	MRPL32	5.83805	4.33035	3
PLEKHB2	0.993138	0.237635	12	PLEKHB2	5.82846	0.152963	12
FAM64A	0.524294	0.20135	6	FAM64A	5.82619	1.30219	6
SAYSD1	4.42822	1.60256	2	SAYSD1	5.81925	5.81925	2
CYP17A1	1.23198	1.23198	2	CYP17A1	5.81925	5.81925	2
DGKZ	1.36196	0.239688	22	DGKZ	5.81897	0.800493	22
SIRT1	3.90959	1.88579	5	SIRT1	5.81732	2.28905	5
RBCK1	1.40077	0.692813	13	RBCK1	5.81729	1.01672	13
MRPS25	0.778133	0.392138	6	MRPS25	5.8082	2.60531	6
GATAD2B	0.420633	0	2	GATAD2B	5.80342	0.390396	2
M1LP	0.96213	NA	1	M1LP	5.80295	NA	1
DKFZp781K2028	0.874696	NA	1	DKFZp781K2028	5.80295	NA	1
ADPGK	5.2827	2.45625	10	ADPGK	5.80251	2.42335	10
ZNF608	5.22572	1.3713	6	ZNF608	5.79699	1.40893	6
STIM2	0.760101	0.214418	15	STIM2	5.79603	1.60422	15
C17orf89	0.522339	0.405497	3	C17orf89	5.78964	4.01187	3
HSPA1A	0.572126	0.310135	3	HSPA1A	5.78828	0.792298	3
NPR1	2.10377	0.474834	6	NPR1	5.7881	1.83587	6
GRID2	0.401989	0.17336	11	GRID2	5.78438	4.8632	11
PLS3	0.44003	0.204009	10	PLS3	5.78227	1.46249	10
SLCO1B3	2.33661	0.610739	6	SLCO1B3	5.77847	1.31896	6
OLFML3	2.71065	0.222204	3	OLFML3	5.77407	1.28765	3
HSPB7	1.21918	0.907519	5	HSPB7	5.77322	5.39104	5
ELP2	0.14545	0.0449817	10	ELP2	5.77097	1.87532	10
RGMA	1.41632	0.591166	11	RGMA	5.76774	2.51934	11
NAB2	2.78745	0.145408	2	NAB2	5.76665	2.28342	2
CENPO	1.37478	0	2	CENPO	5.75987	0.439735	2
CCDC176	1.4575	0.298822	10	CCDC176	5.75965	1.79645	10
MAFG	1.93955	1.88602	3	MAFG	5.75953	2.92167	3
OSGEP	0.237964	0.093079	7	OSGEP	5.75633	2.98657	7
ZNF167	1.56181	1.45033	3	ZNF167	5.75467	5.2338	3
TFAP4	1.64297	1.29552	5	TFAP4	5.75094	5.39471	5
SLC35B2	1.42284	0.216145	6	SLC35B2	5.74963	0.456204	6
LSAMP	2.88354	0.343461	6	LSAMP	5.74903	2.03558	6
ISLR2	0.719196	0.361389	5	ISLR2	5.74671	3.76558	5
POP1	1.61569	0.329772	3	POP1	5.74521	4.40985	3
JDP2	2.56519	0.634807	5	JDP2	5.74444	1.05434	5
CCDC90B	0.811771	0.270299	14	CCDC90B	5.7439	1.79076	14
PLCL1	0.113894	0.0341291	5	PLCL1	5.74013	1.45661	5
TRPM7	1.42099	0.153607	7	TRPM7	5.73879	1.07731	7
AADAT	0.976456	0.259022	6	AADAT	5.73467	3.78262	6
KLHL32	0.539869	0.135395	11	KLHL32	5.73366	1.30246	11
TRAF3IP3	0.937182	0.352445	8	TRAF3IP3	5.73192	2.08262	8
BCL2L1	0.625845	0.18164	8	BCL2L1	5.73018	4.75972	8
ZNF652	3.18186	2.17929	4	ZNF652	5.72824	0.844215	4
DRG2	2.25197	0.47447	13	DRG2	5.7273	0.765064	13
ACAA2	4.83081	2.35338	5	ACAA2	5.72683	2.21449	5
F2RL2	0.183977	0.158012	3	F2RL2	5.7234	4.05831	3
hCG_17955	6.78159	NA	1	hCG_17955	5.71949	NA	1
HS3ST3B1	1.94748	NA	1	HS3ST3B1	5.71949	NA	1
FAM157C	0.25675	NA	1	FAM157C	5.71949	NA	1
hCG_2022736	0.0692868	NA	1	hCG_2022736	5.71949	NA	1
DUX2	0.751294	0.58204	2	DUX2	5.71785	4.18092	2
GFOD1	1.64339	1.56247	3	GFOD1	5.71765	3.90255	3
CCK	28.8433	NA	1	CCK	5.71156	NA	1
LOC102724200	24.1231	NA	1	LOC102724200	5.71156	NA	1
DKFZp762B226	12.9804	0	2	DKFZp762B226	5.71156	0	2
pp10122	9.6026	NA	1	pp10122	5.71156	NA	1
LOC102723612	7.65002	NA	1	LOC102723612	5.71156	NA	1
FANCF	7.04453	NA	1	FANCF	5.71156	NA	1
hCG_1785179	6.03077	NA	1	hCG_1785179	5.71156	NA	1
LOC101929379	6.03077	NA	1	LOC101929379	5.71156	NA	1
DDRGK1	4.7683	NA	1	DDRGK1	5.71156	NA	1
OR5L1	3.60097	NA	1	OR5L1	5.71156	NA	1
PIG43	3.60097	NA	1	PIG43	5.71156	NA	1
CTSO	3.2	NA	1	CTSO	5.71156	NA	1
DKFZp434M058	3.2	NA	1	DKFZp434M058	5.71156	NA	1
MRGPRX4	2.82566	NA	1	MRGPRX4	5.71156	NA	1
UBAC1	2.58126	NA	1	UBAC1	5.71156	NA	1
NHLH1	2.46397	NA	1	NHLH1	5.71156	NA	1
DKFZp686J1293	2.37148	NA	1	DKFZp686J1293	5.71156	NA	1
GTLF3B	2.15421	NA	1	GTLF3B	5.71156	NA	1
hCG_2039106	2.0701	NA	1	hCG_2039106	5.71156	NA	1
SLC7A14	2.0701	NA	1	SLC7A14	5.71156	NA	1
ZNF436	1.67156	NA	1	ZNF436	5.71156	NA	1
MST127	1.53693	NA	1	MST127	5.71156	NA	1
RAD21L1	1.39759	0.690366	3	RAD21L1	5.71156	0	3
GLO1	1.05962	NA	1	GLO1	5.71156	NA	1
Si-1-2-19	1.05962	NA	1	Si-1-2-19	5.71156	NA	1
NS3BP	0.944886	NA	1	NS3BP	5.71156	NA	1
OTOR	0.944886	NA	1	OTOR	5.71156	NA	1
pp6170	0.944886	NA	1	pp6170	5.71156	NA	1
DKFZp686G10254	0.915413	NA	1	DKFZp686G10254	5.71156	NA	1
FTMT	0.913483	NA	1	FTMT	5.71156	NA	1
MED18	0.785101	NA	1	MED18	5.71156	NA	1
NPY2R	0.785101	NA	1	NPY2R	5.71156	NA	1
STK4/SLC36AL	0.785101	NA	1	STK4/SLC36AL	5.71156	NA	1
ZNF597	0.766501	NA	1	ZNF597	5.71156	NA	1
FFAR3	0.5	0	2	FFAR3	5.71156	0	2
LINC00336	0.288799	NA	1	LINC00336	5.71156	NA	1
GABRG1	0.266575	NA	1	GABRG1	5.71156	NA	1
CEBPE	0.216375	NA	1	CEBPE	5.71156	NA	1
FLJ00287	0.216375	NA	1	FLJ00287	5.71156	NA	1
C9orf94	0.198722	NA	1	C9orf94	5.71156	NA	1
DKFZp547M1113	0.198722	NA	1	DKFZp547M1113	5.71156	NA	1
LOC389533	0.198722	NA	1	LOC389533	5.71156	NA	1
PRR15L	0.198722	NA	1	PRR15L	5.71156	NA	1
SPRY3	0.198722	NA	1	SPRY3	5.71156	NA	1
ERVV-1	0.166176	NA	1	ERVV-1	5.71156	NA	1
LTG9/MLLT3	0.136281	NA	1	LTG9/MLLT3	5.71156	NA	1
SLC22A9	0.116842	0	2	SLC22A9	5.71156	0	2
MROH7-TTC4	0.0925775	NA	1	MROH7-TTC4	5.71156	NA	1
CD5L	0.086015	0.0832387	2	CD5L	5.71156	0	2
FLJ31568	0.0740485	NA	1	FLJ31568	5.71156	NA	1
OR52A1	0.0740485	NA	1	OR52A1	5.71156	NA	1
RRH	0.0740485	NA	1	RRH	5.71156	NA	1
TMEM238	0.0740485	NA	1	TMEM238	5.71156	NA	1
ELOVL4	0.0692399	NA	1	ELOVL4	5.71156	NA	1
SFRS17A	0.0692399	NA	1	SFRS17A	5.71156	NA	1
RAD21L	0.0444804	NA	1	RAD21L	5.71156	NA	1
MGC13114	0.0200162	NA	1	MGC13114	5.71156	NA	1
SOSTDC1	0.0163887	NA	1	SOSTDC1	5.71156	NA	1
SSMEM1	0.00130462	0	2	SSMEM1	5.71156	0	2
PKM2	2.30909	0.154881	2	PKM2	5.71127	3.67343	2
RTN4	0.855795	0.428198	14	RTN4	5.70606	1.40395	14
USP53	3.26312	1.42774	9	USP53	5.70014	1.25031	9
PARP14	5.62601	4.42091	6	PARP14	5.6984	3.02551	6
ATP2B2	0.787243	0.271969	13	ATP2B2	5.69666	0.873366	13
NARG2	1.65183	0.52112	10	NARG2	5.69132	1.79313	10
ABCD3	2.67031	0.44979	7	ABCD3	5.69012	0.767617	7
IL9R	0.349361	0.0869714	4	IL9R	5.68915	2.84706	4
ATHL1	1.07513	0.255151	9	ATHL1	5.67741	1.23702	9
CMYA5	3.31694	NA	1	CMYA5	5.67573	NA	1
env	3.29628	1.08613	23	env	5.67221	1.53828	23
ZNF48	0.237301	0.170137	5	ZNF48	5.66794	1.43504	5
ARHGAP1	0.381582	0.207952	3	ARHGAP1	5.65936	3.97917	3
PCNXL4	4.20906	1.80852	9	PCNXL4	5.6546	1.49962	9
FAM96A	0.956415	0.273756	4	FAM96A	5.65385	2.84571	4
OAZ2	0.514906	0.349282	4	OAZ2	5.65385	2.84571	4
[truncated: 24,237 more rows]
