# Supplementary material for: The plasma peptides of Alzheimer’s disease
Source: Clin Proteomics. 2021 Jun 28;18:17. doi: 10.1186/s12014-021-09320-2 (PMC8240224; doi:10.1186/s12014-021-09320-2)
Supplement: Supplementary file 2 — Additional file 2: Table S2. The STRING Keyword analysis with Chi Square (χ2) values greater than nine (9) at 1 degree of freedom. [file 12014_2021_9320_MOESM2_ESM.xlsx]

## Sheet: Sheet1
Supplemental Table II. The STRING Keyword analysis with Chi Square (χ2) values greater than nine (9) at 1 degree of freedom.
#term ID	term description	observed gene count	background gene count	false discovery rate	matching proteins in your network (IDs)	matching proteins in your network (labels)
KW-0025	Alternative splicing	620	10223	2.55e-17	ENSP00000001146,ENSP00000003302,ENSP00000162749,ENSP00000164139,ENSP00000188312,ENSP00000201647,ENSP00000204726,ENSP00000205557,ENSP00000210060,ENSP00000216271,ENSP00000216277,ENSP00000217958,ENSP00000219334,ENSP00000219478,ENSP00000219611,ENSP00000221543,ENSP00000221561,ENSP00000222792,ENSP00000223366,ENSP00000225174,ENSP00000225726,ENSP00000225916,ENSP00000226279,ENSP00000226951,ENSP00000228284…	AARS,AATK,ABCA2,ABCA7,ABCC6,ABCC8,ABLIM2,ACAP3,ACSM3,ACTR6,ADAM33,ADAMTS12,ADAMTSL3,ADAMTSL4,AES,AGER,AHCYL2,AHNAK2,ALDH18A1,ALDH2,ALDH4A1,ALDH7A1,AMER1,ANKDD1A,ANKFY1,ANKRD24,ANKRD62,ANKS1B,ANKS6,AP5Z1,APP,ARHGAP23,ARHGAP26,ARHGAP33,ARHGEF40,ARHGEF6,ARID1B,ARID4A,ARL6IP1,ARL6IP4,ASB11,ASB14,ASPM,ATAD2B,ATP13A2,ATP13A4,ATP8A1,ATP8A2,ATXN7,AURKB,AVL9,B3GALNT2,BAG1,BAHD1,BEND5,BIN1,BMPR1B,BNC2,BOK,…
KW-0597	Phosphoprotein	502	8066	2.57e-13	ENSP00000003302,ENSP00000037869,ENSP00000040738,ENSP00000040877,ENSP00000164139,ENSP00000201647,ENSP00000203407,ENSP00000204517,ENSP00000204726,ENSP00000205557,ENSP00000210060,ENSP00000215071,ENSP00000215582,ENSP00000215882,ENSP00000216122,ENSP00000216271,ENSP00000216277,ENSP00000216446,ENSP00000219271,ENSP00000219334,ENSP00000219611,ENSP00000221233,ENSP00000221399,ENSP00000221543,ENSP00000221561…	AARS,AATK,ABCA2,ABCC6,ABLIM2,ACKR2,ACKR4,ACSBG1,AES,AGER,AHCYL2,AHNAK2,AKAP3,ALDH4A1,AMER1,ANKFY1,ANKRD52,ANKS1B,ANKS6,APP,ARHGAP23,ARHGAP33,ARHGEF40,ARHGEF6,ARID1B,ARID4A,ARL6IP4,ASPM,ATAD2B,ATP13A2,ATP8A1,ATP8A2,AURKB,AVL9,BAG1,BAHD1,BET1L,BIN1,BNC2,BOD1L1,BOK,BRCA1,C17orf70,C18orf21,C2CD2,C2CD3,C7orf50,CABLES1,CABLES2,CACNA2D3,CALCOCO1,CAMSAP1,CAP2,CAPN15,CAPRIN2,CASC3,CBX8,CCDC116,CCDC137,CCD…
KW-0677	Repeat	315	4751	3.42e-09	ENSP00000162749,ENSP00000204517,ENSP00000204549,ENSP00000205557,ENSP00000215882,ENSP00000216446,ENSP00000217958,ENSP00000219271,ENSP00000219478,ENSP00000219611,ENSP00000228284,ENSP00000235347,ENSP00000238616,ENSP00000248633,ENSP00000248668,ENSP00000252456,ENSP00000254029,ENSP00000254898,ENSP00000254958,ENSP00000259486,ENSP00000261023,ENSP00000261800,ENSP00000261892,ENSP00000261978,ENSP00000262113…	ABCA2,ABCA7,ABCC6,ABCC8,ABLIM2,ACAP3,ADAMTS12,ADAMTSL3,ADAMTSL4,AGER,ANKDD1A,ANKFY1,ANKMY2,ANKRD20A2,ANKRD24,ANKRD52,ANKRD62,ANKS1B,ANKS6,ARPC1B,ASB11,ASB14,ASPM,ATXN3L,BAG1,BNC2,BRCA1,C2,C2CD3,C7,C8A,CAMTA1,CAMTA2,CAPN15,CAPN2,CCIN,CDC27,CDH10,CDH13,CDKN2A,CELF1,CELF5,CFB,CFI,CHD9,CLIP1,CLPB,CLSPN,CNN1,CNTN1,COBL,COL11A2,COL12A1,COL4A2,COL8A2,CORO1C,CORO6,CPNE8,CRISPLD1,CSDE1,CSTF2,CTCFL,CUX1,DC…
KW-0067	ATP-binding	117	1367	1.38e-07	ENSP00000205557,ENSP00000216122,ENSP00000216277,ENSP00000223366,ENSP00000229795,ENSP00000238616,ENSP00000238714,ENSP00000238789,ENSP00000241453,ENSP00000244051,ENSP00000248633,ENSP00000252826,ENSP00000255078,ENSP00000258873,ENSP00000261303,ENSP00000261402,ENSP00000261772,ENSP00000261891,ENSP00000263093,ENSP00000263094,ENSP00000263274,ENSP00000263800,ENSP00000264972,ENSP00000265022,ENSP00000265334…	AARS,AATK,ABCA2,ABCA7,ABCC6,ABCC8,ACSBG1,ACSM3,ALDH18A1,ATAD2B,ATP13A2,ATP13A4,ATP8A1,ATP8A2,ATP8B4,AURKB,BMPR1B,CCT3,CCT6B,CDK18,CDKL3,CHD9,CLPB,CSNK1E,DAPK2,DCLK2,DDX20,DGKG,DGKH,DHX15,DHX37,DNAH1,DYRK4,EHD1,EIF4A1,EIF4A2,FLT3,FPGS,FYN,GCK,HK1,HLTF,HSP90AA1,HSPD1,HSPH1,IGHMBP2,IKBKB,IP6K3,KARS,KIF12,KIF13B,KIF3A,KIF5B,KIF7,LIG1,LMTK2,LRRK2,LTK,MAP3K19,MAP3K9,MAP4K1,MAPK14,MB21D1,MCM5,MCM8,MERTK…
KW-0547	Nucleotide-binding	140	1758	1.84e-07	ENSP00000164139,ENSP00000205557,ENSP00000216122,ENSP00000216277,ENSP00000223366,ENSP00000229795,ENSP00000238616,ENSP00000238714,ENSP00000238789,ENSP00000241453,ENSP00000244051,ENSP00000248633,ENSP00000249071,ENSP00000252826,ENSP00000255078,ENSP00000256953,ENSP00000258873,ENSP00000261303,ENSP00000261402,ENSP00000261772,ENSP00000261891,ENSP00000263093,ENSP00000263094,ENSP00000263274,ENSP00000263800…	AARS,AATK,ABCA2,ABCA7,ABCC6,ABCC8,ACSBG1,ACSM3,ALDH18A1,ATAD2B,ATP13A2,ATP13A4,ATP8A1,ATP8A2,ATP8B4,AURKB,BMPR1B,CCT3,CCT6B,CDK18,CDKL3,CHD9,CLPB,CSNK1E,DAPK2,DCLK2,DDX20,DGKG,DGKH,DHX15,DHX37,DNAH1,DNM1L,DPYD,DYRK4,EHD1,EIF4A1,EIF4A2,FLT3,FPGS,FYN,GBP7,GCK,GTPBP6,GUF1,HK1,HLTF,HSP90AA1,HSPD1,HSPH1,IGHMBP2,IKBKB,IP6K3,KARS,KIF12,KIF13B,KIF3A,KIF5B,KIF7,LIG1,LMTK2,LRRK2,LTK,MAP3K19,MAP3K9,MAP4K1,M…
KW-0621	Polymorphism	636	11707	4.82e-07	ENSP00000001146,ENSP00000040738,ENSP00000040877,ENSP00000159060,ENSP00000162749,ENSP00000164139,ENSP00000199706,ENSP00000201647,ENSP00000203407,ENSP00000204517,ENSP00000204726,ENSP00000205557,ENSP00000210060,ENSP00000215582,ENSP00000216122,ENSP00000216271,ENSP00000216446,ENSP00000219271,ENSP00000221233,ENSP00000221399,ENSP00000221543,ENSP00000221561,ENSP00000222145,ENSP00000222792,ENSP00000223366…	A2M,AARS,AATK,ABCA2,ABCA7,ABCC6,ABCC8,ABLIM2,ACKR2,ACSBG1,ACSM3,ADAM33,ADAMTS12,ADAMTSL3,ADAMTSL4,AES,AGER,AHNAK2,AKAP3,ALDH18A1,ALDH2,ALDH4A1,ALDH7A1,AMER1,ANKDD1A,ANKRD24,ANKRD62,ANKS6,AP5Z1,APP,ARHGEF40,ARHGEF6,ARID1B,ARID4A,ARL6IP4,ARPC1B,ASB11,ASNSD1,ASPM,ATAD2B,ATP13A2,ATP13A4,ATP6V0A4,ATP8A1,ATP8A2,ATP8B4,ATXN3L,ATXN7,AURKB,AVL9,B3GALNT2,B4GALT4,BAHD1,BMP3,BMP6,BMPR1B,BNC2,BOD1L1,BRCA1,C17…
KW-0963	Cytoplasm	310	4972	1.73e-06	ENSP00000188312,ENSP00000201647,ENSP00000204726,ENSP00000215582,ENSP00000216122,ENSP00000216271,ENSP00000216277,ENSP00000216446,ENSP00000217958,ENSP00000221233,ENSP00000221399,ENSP00000222145,ENSP00000223366,ENSP00000225916,ENSP00000228284,ENSP00000229795,ENSP00000231509,ENSP00000238616,ENSP00000244051,ENSP00000248089,ENSP00000248633,ENSP00000249071,ENSP00000252891,ENSP00000254029,ENSP00000255078…	AARS,AATK,ABCA7,ABLIM2,ACSBG1,ACTR6,AHCYL2,ALDH7A1,AMER1,ANKFY1,ANKS1B,ANKS6,AP5Z1,APP,ARHGAP26,ARHGEF40,ARPC1B,ASPM,ATXN7,AURKB,BAG1,BIN1,BOK,BRCA1,C2CD3,C9orf117,C9orf3,CABLES1,CALCOCO1,CAMSAP1,CAMTA1,CAPN2,CAPRIN2,CASC3,CCDC116,CCDC141,CCDC68,CCIN,CCND3,CCT3,CCT6B,CDCA7,CDKL3,CDKN2A,CDV3,CELF1,CELF5,CEP250,CHD9,CHML,CIRBP,CLIP1,CNOT11,COBL,CORO1C,CSDE1,CSNK1E,CTCFL,DAPK2,DCLK2,DCTN4,DDX20,DENN…
KW-0832	Ubl conjugation	170	2380	2.71e-06	ENSP00000003302,ENSP00000040738,ENSP00000204517,ENSP00000215071,ENSP00000216277,ENSP00000221561,ENSP00000225916,ENSP00000229795,ENSP00000231509,ENSP00000234961,ENSP00000236273,ENSP00000241453,ENSP00000252826,ENSP00000253329,ENSP00000253727,ENSP00000257548,ENSP00000258886,ENSP00000260970,ENSP00000261303,ENSP00000261402,ENSP00000261772,ENSP00000262370,ENSP00000262395,ENSP00000262419,ENSP00000262525…	AARS,AES,AHNAK2,APP,ARHGAP23,ARID4A,ARL6IP4,ATXN7,AURKB,BAG1,BEND5,BNC2,BOD1L1,BOK,BRCA1,C11orf95,CASC3,CCND3,CCT3,CD3EAP,CDCA7,CELF1,CHD9,CLSPN,CSDE1,CSTF2,CUL1,CUX1,DCTN4,DHX15,DISC1,DNM1L,DNMT3A,DSN1,DTX3L,EHMT1,EIF2B5,EIF4A1,ENSG00000249884,EPC1,ESRRA,EXOSC10,FBF1,FHL1,FLNC,FLT3,FOXP1,FZD9,GABRA5,GEMIN5,GGA3,GHR,GRIK3,HABP4,HDAC9,HIF1A,HLA-B,HLTF,HMGA1,HNRNPAB,HNRNPH2,HSP90AA1,HSPD1,IKBKB,IKZ…
KW-0175	Coiled coil	156	2158	4.85e-06	ENSP00000010299,ENSP00000201647,ENSP00000204549,ENSP00000204726,ENSP00000215582,ENSP00000225726,ENSP00000228284,ENSP00000236273,ENSP00000238616,ENSP00000238789,ENSP00000248598,ENSP00000252136,ENSP00000252826,ENSP00000253699,ENSP00000254029,ENSP00000254898,ENSP00000257894,ENSP00000261588,ENSP00000262189,ENSP00000262395,ENSP00000262419,ENSP00000263650,ENSP00000263753,ENSP00000263918,ENSP00000264605…	ANKRD20A2,ANKRD24,ANKRD62,ARHGEF40,ASPM,ATAD2B,BEND5,BET1L,BIN1,C14orf105,C16orf96,C9orf117,CALCOCO1,CAMSAP1,CAPRIN2,CASC3,CCDC102B,CCDC11,CCDC116,CCDC137,CCDC141,CCDC47,CCDC68,CCDC82,CEP250,CLIP1,CLSPN,CORO1C,CORO6,CUX1,DACT3,DCTN4,DISC1,DNAH1,EHD1,ENSG00000249884,EPPK1,EPS8L1,ESPNL,ESYT1,FAM186B,FAM65A,FAM76A,FBF1,FGL2,FHOD3,FLG,GCN1L1,GEMIN5,GOLGA3,GOLGA6B,GOLGA6L2,HABP4,HMG20A,HNRNPCL1,HNRNPC…
KW-1017	Isopeptide bond	129	1713	8.8e-06	ENSP00000003302,ENSP00000040738,ENSP00000204517,ENSP00000215071,ENSP00000216277,ENSP00000225916,ENSP00000231509,ENSP00000236273,ENSP00000253329,ENSP00000253727,ENSP00000257548,ENSP00000260970,ENSP00000261303,ENSP00000262419,ENSP00000262525,ENSP00000262584,ENSP00000263062,ENSP00000263381,ENSP00000263805,ENSP00000264709,ENSP00000264731,ENSP00000264972,ENSP00000267415,ENSP00000271640,ENSP00000273320…	A2M,AHNAK2,APP,ARHGAP23,ARID4A,ARL6IP4,ATXN7,BEND5,BNC2,BOD1L1,BOK,BRCA1,C11orf95,CCT3,CD3EAP,CDCA7,CELF1,CHD9,CSDE1,CSTF2,CUL1,CUX1,DCTN4,DHX15,DISC1,DNM1L,DNMT3A,DSN1,EHMT1,EIF2B5,EIF4A1,ENSG00000249884,EPC1,ESRRA,EXOSC10,FBF1,FHL1,FOXP1,GABRA5,GEMIN5,GRIK3,HABP4,HIF1A,HLTF,HMGA1,HNRNPAB,HNRNPH2,HSPD1,IKBKB,IKZF3,ILF3,KANSL1,KAT2A,KAT5,KAT6B,KHSRP,KIF5B,KMT2A,MAD1L1,MB21D1,METTL3,MKL2,MLLT3,MRG…
KW-0156	Chromatin regulator	34	287	0.00013	ENSP00000231509,ENSP00000262133,ENSP00000262189,ENSP00000262419,ENSP00000263062,ENSP00000264709,ENSP00000269385,ENSP00000271640,ENSP00000287239,ENSP00000296161,ENSP00000299440,ENSP00000305355,ENSP00000305899,ENSP00000308944,ENSP00000325677,ENSP00000340330,ENSP00000344546,ENSP00000347602,ENSP00000359518,ENSP00000368565,ENSP00000369681,ENSP00000371133,ENSP00000373772,ENSP00000384629,ENSP00000384725…	ARID1B,ARID4A,BAHD1,CBX8,CHD9,CTCFL,DNAJC2,DNMT3A,DTX3L,EHMT1,EPC1,HDAC9,HLTF,HMG20A,KANSL1,KAT5,KAT6B,KMT2A,KMT2C,MRGBP,NR3C1,PRDM6,PRKCB,RAG1,RBL2,RNF20,RNF40,RUVBL2,SETD1B,SETD8,SETDB1,SUV420H1,TDRD3,USP3
KW-0418	Kinase	54	631	0.0015	ENSP00000223366,ENSP00000229795,ENSP00000238616,ENSP00000241453,ENSP00000261402,ENSP00000261891,ENSP00000263800,ENSP00000264972,ENSP00000265022,ENSP00000265334,ENSP00000269848,ENSP00000274289,ENSP00000295408,ENSP00000296474,ENSP00000297293,ENSP00000298910,ENSP00000303887,ENSP00000305355,ENSP00000305976,ENSP00000311684,ENSP00000313950,ENSP00000317272,ENSP00000320171,ENSP00000324196,ENSP00000337572…	AATK,ALDH18A1,AURKB,BMPR1B,CDK18,CDKL3,CSNK1E,DAPK2,DCLK2,DGKG,DGKH,DYRK4,FLT3,FYN,GCK,HK1,IKBKB,IP6K3,LMTK2,LRRK2,LTK,MAP3K19,MAP3K9,MAP4K1,MAPK14,MERTK,MET,MOK,MST1R,NADK,NEK10,NEK9,NUAK1,OBSCN,PFKFB2,PFKL,PFKM,PIK3CD,PIP5K1C,PKM,PLK2,PRKCA,PRKCB,PRKCD,RPS6KA2,SGMS1,SIK2,SMG1,SPEG,STK19,STK4,TNK2,WNK1,ZAP70
KW-0488	Methylation	74	959	0.0015	ENSP00000222145,ENSP00000228284,ENSP00000231509,ENSP00000245206,ENSP00000249071,ENSP00000254090,ENSP00000262189,ENSP00000263381,ENSP00000264709,ENSP00000265753,ENSP00000271417,ENSP00000271640,ENSP00000272223,ENSP00000273783,ENSP00000278572,ENSP00000288840,ENSP00000289382,ENSP00000298281,ENSP00000299759,ENSP00000301072,ENSP00000307078,ENSP00000308944,ENSP00000311684,ENSP00000315568,ENSP00000317891…	ABCA2,ARHGAP33,ARID1B,AVL9,CNOT11,CS,CSNK1E,CSTF2,CUL1,DACT3,DNMT3A,EIF2B5,EIF4G1,EIF4H,ETFB,FAM120B,FLNC,FMO5,GOT2,HABP4,HLTF,HMGA1,HNRNPAB,HNRNPH2,ILDR2,ILF3,INPP5J,KCNAB2,KHSRP,KIF5B,KMT2C,KRT19,KRT4,LAD1,MED25,MTO1,NAP1L1,NCOA6,NEBL,NR1H4,NR3C1,OSR1,PCF11,PDE6C,PIP5K1C,PKM,PLEC,POLR2B,PPME1,PRR18,RAB13,RAB40A,RAB4A,RAC2,RASIP1,RASSF1,RPL29,RPS3,RRAD,SART3,SETDB1,SLC25A5,SMAD6,SPEG,STARD8,SVIL…
KW-0694	RNA-binding	56	661	0.0015	ENSP00000040877,ENSP00000216277,ENSP00000221233,ENSP00000228284,ENSP00000231509,ENSP00000236980,ENSP00000238714,ENSP00000242784,ENSP00000252136,ENSP00000253329,ENSP00000255078,ENSP00000258886,ENSP00000261772,ENSP00000262584,ENSP00000264645,ENSP00000265564,ENSP00000265753,ENSP00000274054,ENSP00000274606,ENSP00000278070,ENSP00000278572,ENSP00000285873,ENSP00000292672,ENSP00000293831,ENSP00000298717…	AARS,C19orf43,CAPRIN2,CASC3,CELF1,CELF5,CIRBP,CPSF2,CSDE1,CSTF2,EIF4A1,EIF4A2,EIF4G1,EIF4H,EXOSC10,EXOSC5,EXOSC7,FASTKD2,GEMIN5,HABP4,HNRNPAB,HNRNPCL1,HNRNPCP5,HNRNPH2,IGHMBP2,ILF3,IREB2,KHSRP,LARP6,METTL3,MEX3D,NAF1,NHP2,NR3C1,NUDT16L1,PAPOLA,PAPOLG,PCBP4,PPIE,PPIL4,PPRC1,RBM17,RBM26,RBM41,RBMXL1,RPL8,RPS3,SART3,SETD1B,SRRM1,TAF15,TARBP1,TNRC6A,TRMT2A,UNK,ZC3H12A
KW-0479	Metal-binding	215	3633	0.0063	ENSP00000001146,ENSP00000216271,ENSP00000216277,ENSP00000219271,ENSP00000219334,ENSP00000219478,ENSP00000219611,ENSP00000222792,ENSP00000228606,ENSP00000231509,ENSP00000238616,ENSP00000238714,ENSP00000244051,ENSP00000252826,ENSP00000253699,ENSP00000253727,ENSP00000255078,ENSP00000256999,ENSP00000258886,ENSP00000259486,ENSP00000261023,ENSP00000261402,ENSP00000261772,ENSP00000262189,ENSP00000262370…	AARS,ABLIM2,ACAP3,ACSM3,ADAM33,ADAMTS12,ANKFY1,ANKMY2,APP,ATP13A2,ATP13A4,ATP8A1,ATP8A2,ATP8B4,AURKB,B4GALT4,BMPR1B,BNC2,BRCA1,C2,C9orf3,CACNA2D3,CAPN15,CAPN2,CAPRIN2,CDH10,CDH13,CFI,CHN2,CLIP1,COL11A2,CTCFL,CYCS,CYP21A2,CYP26B1,CYP27B1,CYP4A11,DGKG,DGKH,DNMT3A,DPP3,DPYD,DTX3L,DYRK4,EFCAB7,EGR3,EHD1,EHMT1,ENPP2,ESRRA,ESRRB,ESYT1,ETFDH,FBXO40,FHL1,FLG,FOLH1,FOXP1,FPGS,FREM3,FYN,GCA,GTPBP6,HDAC10,H…
KW-0539	Nucleus	293	5200	0.0079	ENSP00000003302,ENSP00000188312,ENSP00000204517,ENSP00000204549,ENSP00000216122,ENSP00000216271,ENSP00000216277,ENSP00000217958,ENSP00000219478,ENSP00000221233,ENSP00000221561,ENSP00000223366,ENSP00000225916,ENSP00000228284,ENSP00000229795,ENSP00000231509,ENSP00000236273,ENSP00000238616,ENSP00000238714,ENSP00000238789,ENSP00000244573,ENSP00000248089,ENSP00000253329,ENSP00000253727,ENSP00000254508…	ACTR6,AES,AHNAK2,ALDH7A1,AMER1,ANKS1B,AP5Z1,APP,ARID1B,ARID4A,ARL6IP4,ARPC1B,ASCL2,ASPM,ATAD2B,ATXN3L,ATXN7,AURKB,BAG1,BAHD1,BIN1,BNC2,BOK,BRCA1,C17orf70,C2CD4B,CABLES1,CALCOCO1,CAMTA1,CAMTA2,CASC3,CBX8,CCND3,CD3EAP,CDC27,CDCA7,CDKN2A,CELF1,CELF5,CHD9,CIRBP,CLSPN,CNOT11,CPSF2,CREBRF,CSNK1E,CSTF2,CTC1,CTCFL,CUX1,DDX20,DHX15,DNAJC2,DNMT3A,DOCK10,DONSON,DSN1,DTX3L,DUSP10,DUT,DYRK4,ECD,EGR3,EHMT1,EI2…
KW-0808	Transferase	117	1796	0.0084	ENSP00000040877,ENSP00000164139,ENSP00000210060,ENSP00000216277,ENSP00000223366,ENSP00000225276,ENSP00000225916,ENSP00000226279,ENSP00000229795,ENSP00000238616,ENSP00000238714,ENSP00000241453,ENSP00000244051,ENSP00000245206,ENSP00000252136,ENSP00000261402,ENSP00000261891,ENSP00000262189,ENSP00000262370,ENSP00000263800,ENSP00000263857,ENSP00000264346,ENSP00000264709,ENSP00000264972,ENSP00000265022…	AATK,ALDH18A1,AURKB,B3GALNT2,B4GALT4,BMPR1B,BRCA1,CD38,CDK18,CDKL3,COQ2,CS,CSNK1E,DAPK2,DCLK2,DGKG,DGKH,DHPS,DNMT3A,DTX3L,DYRK4,EHMT1,FAM46B,FLT3,FUT4,FYN,GCK,GOT2,GYS1,HERC6,HK1,HLTF,IKBKB,IP6K3,KARS,KAT2A,KAT5,KAT6B,KIAA1456,KMT2A,KMT2C,LMTK2,LRRK2,LTK,MAEA,MAP3K19,MAP3K9,MAP4K1,MAPK14,MB21D1,MERTK,MET,METTL3,METTL6,MGRN1,MOCS3,MOK,MST1R,NADK,NEK10,NEK9,NEURL1B,NT5C3A,NUAK1,OBSCN,PAPOLA,PAPOLG,…
KW-9995	Disease	220	3799	0.014	ENSP00000001146,ENSP00000162749,ENSP00000164139,ENSP00000205557,ENSP00000215882,ENSP00000216122,ENSP00000223366,ENSP00000226279,ENSP00000228606,ENSP00000231509,ENSP00000236918,ENSP00000238616,ENSP00000241453,ENSP00000245312,ENSP00000248633,ENSP00000249071,ENSP00000252826,ENSP00000254958,ENSP00000255078,ENSP00000259486,ENSP00000261556,ENSP00000261588,ENSP00000261772,ENSP00000261800,ENSP00000261866…	AARS,ABCA7,ABCC6,ABCC8,ADAM33,ALDH18A1,ALDH4A1,ALDH7A1,ANKS6,AP5Z1,APP,ARHGAP26,ARID1B,ARL6IP1,ARPC1B,ASPM,ATP13A2,ATP6V0A4,ATP8A2,ATXN7,B3GALNT2,BIN1,BMPR1B,BRCA1,C2,C2CD3,C7,CAMTA1,CCDC11,CD38,CDCA7,CDKN2A,CFB,CFD,CFI,CHRNB2,CLPB,COG6,COL11A2,COL12A1,COL4A2,COL8A2,COQ2,CPAMD8,CTC1,CYCS,CYP21A2,CYP26B1,CYP27B1,DENND5A,DISC1,DNAAF2,DNAAF3,DNAH1,DNM1L,DNMT3A,DONSON,DPYD,EHMT1,EI24,EIF2B5,EIF4G1,EI…
KW-0007	Acetylation	195	3335	0.0191	ENSP00000037869,ENSP00000040738,ENSP00000040877,ENSP00000164139,ENSP00000188312,ENSP00000203407,ENSP00000204726,ENSP00000216122,ENSP00000216277,ENSP00000216446,ENSP00000225174,ENSP00000225916,ENSP00000228284,ENSP00000229795,ENSP00000229922,ENSP00000231509,ENSP00000236273,ENSP00000236918,ENSP00000238616,ENSP00000238714,ENSP00000242784,ENSP00000244573,ENSP00000245206,ENSP00000249071,ENSP00000253699…	AARS,ACSM3,ACTR6,AHCYL2,AHNAK2,ALDH2,ALDH4A1,ALDH7A1,AMER1,ANKFY1,ARID1B,BEND5,BIN1,BOD1L1,BRCA1,C19orf43,CAP2,CAPN2,CBR4,CCT3,CD3EAP,CDKN2A,CDV3,CELF1,CHD9,CLPB,CLSPN,COG3,CORO1C,CS,CSDE1,CYCS,DCTN4,DENND5B,DHX15,DNAJC2,DNM1L,DOCK10,DPP3,DPYD,DTX3L,EHD1,EHMT1,EI24,EIF2B5,EIF3L,EIF4A1,EIF4G1,EIF4H,EML4,ERGIC3,ESRRA,ESRRB,ESYT1,ETFB,ETFDH,EXOSC7,FAM136A,FHL1,FPGS,GCLM,GCN1L1,GOLGA3,GOT2,GTF2F1,HCL…
KW-0225	Disease mutation	175	2951	0.0195	ENSP00000001146,ENSP00000162749,ENSP00000164139,ENSP00000205557,ENSP00000215882,ENSP00000216122,ENSP00000223366,ENSP00000228606,ENSP00000231509,ENSP00000236918,ENSP00000238616,ENSP00000241453,ENSP00000245312,ENSP00000248633,ENSP00000249071,ENSP00000252826,ENSP00000254958,ENSP00000255078,ENSP00000261556,ENSP00000261772,ENSP00000261800,ENSP00000261978,ENSP00000262189,ENSP00000263753,ENSP00000263857…	AARS,ABCC6,ABCC8,ALDH18A1,ALDH4A1,ALDH7A1,ANKS6,APP,ARHGAP26,ARPC1B,ASPM,ATP13A2,ATP6V0A4,ATP8A2,ATXN7,B3GALNT2,BIN1,BMPR1B,BRCA1,C2,C2CD3,C7,CCDC11,CDCA7,CDKN2A,CFB,CFD,CFI,CHRNB2,CLPB,COG6,COL11A2,COL12A1,COL4A2,COL8A2,COQ2,CPAMD8,CTC1,CYCS,CYP21A2,CYP26B1,CYP27B1,DENND5A,DNAAF3,DNAH1,DNM1L,DNMT3A,DONSON,DPYD,EHMT1,EI24,EIF2B5,EIF4G1,ELP2,ESRRB,ETFB,ETFDH,FAT2,FBXO38,FHL1,FLNC,FLT3,FOXP1,FXYD2,…
KW-0040	ANK repeat	24	249	0.028	ENSP00000217958,ENSP00000267116,ENSP00000294053,ENSP00000297837,ENSP00000303570,ENSP00000306522,ENSP00000311579,ENSP00000320291,ENSP00000325895,ENSP00000339115,ENSP00000346733,ENSP00000364163,ENSP00000366826,ENSP00000412886,ENSP00000417914,ENSP00000417980,ENSP00000418915,ENSP00000419199,ENSP00000427123,ENSP00000449629,ENSP00000459943,ENSP00000467740,ENSP00000471252,ENSP00000476755	ACAP3,ANKDD1A,ANKFY1,ANKMY2,ANKRD20A2,ANKRD24,ANKRD52,ANKRD62,ANKS1B,ANKS6,ASB11,ASB14,CAMTA1,CAMTA2,CDKN2A,CLPB,EHMT1,ESPNL,NOTCH4,OSBPL1A,PPP1R12B,PSMD10,RAI14,TNKS
KW-0622	Neuropathy	13	103	0.0414	ENSP00000255078,ENSP00000261772,ENSP00000261866,ENSP00000325448,ENSP00000326767,ENSP00000341292,ENSP00000347495,ENSP00000358525,ENSP00000361042,ENSP00000377895,ENSP00000385312,ENSP00000402103,ENSP00000470298	AARS,FBXO38,HK1,IGHMBP2,KARS,MED25,MYH14,NGF,SLC25A19,SPG11,SURF1,WARS,WNK1
KW-0723	Serine/threonine-protein kinase	32	387	0.047	ENSP00000229795,ENSP00000238616,ENSP00000261402,ENSP00000261891,ENSP00000265334,ENSP00000274289,ENSP00000297293,ENSP00000298910,ENSP00000303887,ENSP00000305355,ENSP00000305976,ENSP00000311684,ENSP00000313950,ENSP00000324196,ENSP00000341292,ENSP00000343847,ENSP00000355304,ENSP00000361892,ENSP00000364482,ENSP00000365005,ENSP00000371341,ENSP00000378217,ENSP00000380044,ENSP00000401907,ENSP00000402515…	AATK,AURKB,BMPR1B,CDK18,CDKL3,CSNK1E,DAPK2,DCLK2,DYRK4,IKBKB,LMTK2,LRRK2,MAP3K19,MAP3K9,MAP4K1,MAPK14,MOK,NEK10,NEK9,NUAK1,PLK2,PRKCA,PRKCB,PRKCD,RPS6KA2,SIK2,SMG1,SPEG,STK19,STK4,TNK2,WNK1
KW-0853	WD repeat	25	279	0.0491	ENSP00000254029,ENSP00000263805,ENSP00000263918,ENSP00000281513,ENSP00000285873,ENSP00000295121,ENSP00000296490,ENSP00000298910,ENSP00000307260,ENSP00000307491,ENSP00000315680,ENSP00000320663,ENSP00000325377,ENSP00000339881,ENSP00000344562,ENSP00000346466,ENSP00000348848,ENSP00000359149,ENSP00000365682,ENSP00000378721,ENSP00000389631,ENSP00000394496,ENSP00000414851,ENSP00000419162,ENSP00000468312	ARPC1B,CORO1C,CORO6,ELP2,EML2,EML4,ENSG00000243667,FBXW4,GEMIN5,LRRK2,MIOS,NBAS,PEX7,SEC31A,STRN,TBL2,TLE1,WDR33,WDR44,WDR45,WDR48,WDR82,WDR86,WDR91,ZNF106
