# Supplementary material for: The plasma peptides of Alzheimer’s disease
Source: Clin Proteomics. 2021 Jun 28;18:17. doi: 10.1186/s12014-021-09320-2 (PMC8240224; doi:10.1186/s12014-021-09320-2)
Supplement: Supplementary file 3 — Additional file 3: Table S3. The STRING Component analysis with Chi Square (χ2) values greater than nine (9) at 1 degree of freedom. [file 12014_2021_9320_MOESM3_ESM.xlsx]

## Sheet: Sheet1
Supplemental Table III. The STRING Component analysis with Chi Square (χ2) values greater than nine (9) at 1 degree of freedom.
#term ID	term description	observed gene count	background gene count	false discovery rate	matching proteins in your network (IDs)	matching proteins in your network (labels)
GO:0044424	intracellular part	743	13996	1.59e-07	ENSP00000001146,ENSP00000003302,ENSP00000010299,ENSP00000016946,ENSP00000037869,ENSP00000040738,ENSP00000040877,ENSP00000159060,ENSP00000162749,ENSP00000164139,ENSP00000188312,ENSP00000199706,ENSP00000201647,ENSP00000203407,ENSP00000204517,ENSP00000204549,ENSP00000204726,ENSP00000205557,ENSP00000210060,ENSP00000215071,ENSP00000215582,ENSP00000215882,ENSP00000216122,ENSP00000216271,ENSP00000216277…	A2M,AARS,AATK,ABCA2,ABCA7,ABCC6,ABLIM2,ACKR2,ACKR4,ACSBG1,ACSM3,ACTR6,ADAMTSL3,ADAMTSL4,AES,AGER,AHCYL2,AHNAK2,AKAP3,ALDH18A1,ALDH2,ALDH4A1,ALDH7A1,AMER1,ANKFY1,ANKS1B,ANKS6,AP5Z1,APP,ARHGAP23,ARHGAP26,ARHGAP33,ARHGAP8,ARHGEF40,ARHGEF6,ARID1B,ARID4A,ARL6IP1,ARL6IP4,ARPC1B,ASB11,ASB14,ASCL2,ASNSD1,ASPM,ATAD2B,ATP13A2,ATP13A4,ATP6V0A4,ATP8A1,ATP8A2,ATP8B4,ATXN3L,ATXN7,AURKB,AVL9,B3GALNT2,B4GALT4,BA…
GO:0005622	intracellular	751	14286	5.82e-07	ENSP00000001146,ENSP00000003302,ENSP00000010299,ENSP00000016946,ENSP00000037869,ENSP00000040738,ENSP00000040877,ENSP00000159060,ENSP00000162749,ENSP00000164139,ENSP00000188312,ENSP00000199706,ENSP00000201647,ENSP00000203407,ENSP00000204517,ENSP00000204549,ENSP00000204726,ENSP00000205557,ENSP00000210060,ENSP00000215071,ENSP00000215582,ENSP00000215882,ENSP00000216122,ENSP00000216271,ENSP00000216277…	A2M,AARS,AATK,ABCA2,ABCA7,ABCC6,ABLIM2,ACKR2,ACKR4,ACSBG1,ACSM3,ACTR6,ADAMTSL3,ADAMTSL4,AES,AGER,AHCYL2,AHNAK2,AKAP3,ALDH18A1,ALDH2,ALDH4A1,ALDH7A1,AMER1,ANKFY1,ANKS1B,ANKS6,AP5Z1,APP,ARHGAP23,ARHGAP26,ARHGAP33,ARHGAP8,ARHGEF40,ARHGEF6,ARID1B,ARID4A,ARL6IP1,ARL6IP4,ARPC1B,ASB11,ASB14,ASCL2,ASNSD1,ASPM,ATAD2B,ATP13A2,ATP13A4,ATP6V0A4,ATP8A1,ATP8A2,ATP8B4,ATXN3L,ATXN7,AURKB,AVL9,B3GALNT2,B4GALT4,BA…
GO:0005737	cytoplasm	614	11238	2.86e-06	ENSP00000001146,ENSP00000016946,ENSP00000037869,ENSP00000159060,ENSP00000162749,ENSP00000164139,ENSP00000188312,ENSP00000199706,ENSP00000201647,ENSP00000203407,ENSP00000204517,ENSP00000204726,ENSP00000205557,ENSP00000210060,ENSP00000215071,ENSP00000215582,ENSP00000215882,ENSP00000216122,ENSP00000216271,ENSP00000216277,ENSP00000216446,ENSP00000217958,ENSP00000219334,ENSP00000219478,ENSP00000219611…	A2M,AARS,AATK,ABCA2,ABCA7,ABCC6,ABLIM2,ACKR2,ACKR4,ACSBG1,ACSM3,ACTR6,ADAMTSL4,AHCYL2,AHNAK2,AKAP3,ALDH18A1,ALDH2,ALDH4A1,ALDH7A1,AMER1,ANKFY1,ANKS1B,ANKS6,AP5Z1,APP,ARHGAP23,ARHGAP26,ARHGAP33,ARHGAP8,ARHGEF40,ARHGEF6,ARID1B,ARID4A,ARL6IP1,ARPC1B,ASB11,ASB14,ASCL2,ASNSD1,ASPM,ATP13A2,ATP6V0A4,ATP8A1,ATP8A2,ATP8B4,ATXN3L,ATXN7,AURKB,AVL9,B3GALNT2,B4GALT4,BAG1,BEND5,BET1L,BIN1,BMP6,BOK,BRCA1,C17orf…
GO:0005829	cytosol	310	4958	4.66e-06	ENSP00000164139,ENSP00000199706,ENSP00000201647,ENSP00000203407,ENSP00000204726,ENSP00000210060,ENSP00000215071,ENSP00000216122,ENSP00000217958,ENSP00000219478,ENSP00000221233,ENSP00000221543,ENSP00000222792,ENSP00000223366,ENSP00000229795,ENSP00000231509,ENSP00000236918,ENSP00000238616,ENSP00000238714,ENSP00000241453,ENSP00000244051,ENSP00000248633,ENSP00000249071,ENSP00000250617,ENSP00000252826…	A2M,AARS,ACKR2,ACSBG1,AHCYL2,AHNAK2,ALDH18A1,ALDH7A1,AMER1,ANKFY1,ANKS1B,APP,ARHGAP23,ARHGAP26,ARHGAP33,ARHGAP8,ARHGEF6,ARID1B,ARID4A,ARPC1B,ASB11,ASB14,ATXN3L,ATXN7,AURKB,BAG1,BET1L,BIN1,C17orf70,C2CD3,C9orf117,C9orf3,CABLES1,CALCOCO1,CAMTA1,CAPN2,CAPRIN2,CASC3,CCT3,CCT6B,CD3EAP,CDC27,CDCA7,CDKN2A,CDV3,CEP250,CHML,CHMP3,CHN2,CLIP1,CNOT11,COG3,CSDE1,CSNK1E,CUL1,CUX1,CYCS,DCTN4,DDX20,DENND4C,DENND…
GO:0044464	cell part	823	16244	7.88e-06	ENSP00000001146,ENSP00000003302,ENSP00000010299,ENSP00000016946,ENSP00000037869,ENSP00000040738,ENSP00000040877,ENSP00000159060,ENSP00000162749,ENSP00000164139,ENSP00000188312,ENSP00000199706,ENSP00000201647,ENSP00000203407,ENSP00000204517,ENSP00000204549,ENSP00000204726,ENSP00000205557,ENSP00000210060,ENSP00000215071,ENSP00000215582,ENSP00000215882,ENSP00000216122,ENSP00000216271,ENSP00000216277…	A2M,AARS,AATK,ABCA2,ABCA7,ABCC6,ABCC8,ABLIM2,ACAP3,ACKR2,ACKR4,ACSBG1,ACSM3,ACTR6,ADAMTSL3,ADAMTSL4,AES,AGER,AHCYL2,AHNAK2,AKAP3,ALDH18A1,ALDH2,ALDH4A1,ALDH7A1,AMER1,ANKFY1,ANKMY2,ANKS1B,ANKS6,AP5Z1,APP,ARHGAP23,ARHGAP26,ARHGAP33,ARHGAP8,ARHGEF40,ARHGEF6,ARID1B,ARID4A,ARL6IP1,ARL6IP4,ARPC1B,ASB11,ASB14,ASCL2,ASNSD1,ASPM,ATAD2B,ATP13A2,ATP13A4,ATP6V0A4,ATP8A1,ATP8A2,ATP8B4,ATXN3L,ATXN7,AURKB,AVL9,…
GO:0043226	organelle	659	12432	2.86e-05	ENSP00000001146,ENSP00000003302,ENSP00000010299,ENSP00000040738,ENSP00000040877,ENSP00000162749,ENSP00000188312,ENSP00000199706,ENSP00000203407,ENSP00000204517,ENSP00000204549,ENSP00000204726,ENSP00000205557,ENSP00000215071,ENSP00000215582,ENSP00000215882,ENSP00000216122,ENSP00000216271,ENSP00000216277,ENSP00000216446,ENSP00000217958,ENSP00000219334,ENSP00000219478,ENSP00000221233,ENSP00000221399…	A2M,ABCA2,ABCA7,ABCC6,ABLIM2,ACKR2,ACKR4,ACSBG1,ACSM3,ACTR6,ADAMTSL3,ADAMTSL4,AES,AGER,AHCYL2,AHNAK2,AKAP3,ALDH18A1,ALDH2,ALDH4A1,ALDH7A1,AMER1,ANKFY1,ANKMY2,ANKS1B,ANKS6,AP5Z1,APP,ARHGAP26,ARHGAP33,ARID1B,ARID4A,ARL6IP1,ARL6IP4,ARPC1B,ASB14,ASCL2,ASPM,ATAD2B,ATP13A2,ATP13A4,ATP6V0A4,ATP8A1,ATP8A2,ATP8B4,ATXN3L,ATXN7,AURKB,AVL9,B3GALNT2,B4GALT4,BAG1,BAHD1,BEND5,BET1L,BIN1,BMP6,BNC2,BOD1L1,BOK,BRC…
GO:0043229	intracellular organelle	641	12193	0.00032	ENSP00000001146,ENSP00000003302,ENSP00000010299,ENSP00000040738,ENSP00000040877,ENSP00000162749,ENSP00000188312,ENSP00000199706,ENSP00000203407,ENSP00000204517,ENSP00000204549,ENSP00000204726,ENSP00000205557,ENSP00000215071,ENSP00000215582,ENSP00000215882,ENSP00000216122,ENSP00000216271,ENSP00000216277,ENSP00000216446,ENSP00000217958,ENSP00000219334,ENSP00000219478,ENSP00000221233,ENSP00000221543…	A2M,ABCA2,ABCA7,ABCC6,ABLIM2,ACKR2,ACKR4,ACSBG1,ACSM3,ACTR6,ADAMTSL3,ADAMTSL4,AES,AGER,AHCYL2,AHNAK2,AKAP3,ALDH18A1,ALDH2,ALDH4A1,ALDH7A1,AMER1,ANKFY1,ANKS1B,AP5Z1,APP,ARHGAP26,ARHGAP33,ARID1B,ARID4A,ARL6IP1,ARL6IP4,ARPC1B,ASB14,ASCL2,ASPM,ATAD2B,ATP13A2,ATP13A4,ATP6V0A4,ATP8A1,ATP8A2,ATP8B4,ATXN3L,ATXN7,AURKB,AVL9,B3GALNT2,B4GALT4,BAG1,BAHD1,BEND5,BET1L,BIN1,BNC2,BOD1L1,BOK,BRCA1,C17orf70,C19orf…
GO:0005654	nucleoplasm	214	3446	0.0013	ENSP00000003302,ENSP00000010299,ENSP00000040738,ENSP00000204549,ENSP00000204726,ENSP00000215071,ENSP00000216122,ENSP00000216271,ENSP00000216277,ENSP00000217958,ENSP00000219478,ENSP00000221233,ENSP00000223366,ENSP00000225916,ENSP00000228284,ENSP00000229795,ENSP00000231509,ENSP00000236273,ENSP00000238714,ENSP00000238789,ENSP00000248089,ENSP00000252826,ENSP00000253329,ENSP00000253727,ENSP00000255305…	ACKR2,AMER1,ANKS1B,AP5Z1,ARID1B,ARID4A,ARL6IP4,ATAD2B,ATP8A2,ATXN7,AURKB,BAHD1,BNC2,BOD1L1,BRCA1,C17orf70,CASC3,CBX8,CCND3,CD3EAP,CDC27,CDCA7,CDKN2A,CELF1,CHD9,CHML,CIRBP,CLSPN,CPSF2,CREBRF,CSNK1E,CSTF2,CUL1,CUX1,DDX20,DHX15,DHX37,DNAJC2,DNMT3A,DOCK10,DPP3,DSN1,DTX3L,DUSP10,DUT,ECD,EHMT1,EIF3L,ELP2,EPC1,ESRRA,ESRRB,EXOSC10,EXOSC5,EXOSC7,FAM131B,FAM76A,FERMT2,FOXP1,GABRA5,GCK,GEMIN5,GOLGA3,GSTCD,G…
GO:0044422	organelle part	492	9111	0.0021	ENSP00000001146,ENSP00000003302,ENSP00000010299,ENSP00000040738,ENSP00000162749,ENSP00000199706,ENSP00000203407,ENSP00000204549,ENSP00000204726,ENSP00000205557,ENSP00000215071,ENSP00000215882,ENSP00000216122,ENSP00000216271,ENSP00000216277,ENSP00000217958,ENSP00000219334,ENSP00000219478,ENSP00000221233,ENSP00000222145,ENSP00000223366,ENSP00000225174,ENSP00000225276,ENSP00000225916,ENSP00000226279…	A2M,ABCA2,ABCA7,ABCC6,ACKR2,ACSM3,ADAMTSL4,AGER,AHNAK2,AKAP3,ALDH18A1,ALDH2,ALDH4A1,ALDH7A1,AMER1,ANKFY1,ANKS1B,AP5Z1,APP,ARID1B,ARID4A,ARL6IP1,ARL6IP4,ARPC1B,ASCL2,ASPM,ATAD2B,ATP13A2,ATP6V0A4,ATP8A1,ATP8A2,ATP8B4,ATXN7,AURKB,B3GALNT2,B4GALT4,BAHD1,BET1L,BIN1,BNC2,BOD1L1,BOK,BRCA1,C17orf70,C19orf53,C2CD3,C9orf117,C9orf3,CALCOCO1,CAMSAP1,CAMTA1,CAP2,CAPN2,CAPRIN2,CASC3,CBR4,CBX8,CCDC116,CCDC137,C…
GO:0031981	nuclear lumen	240	4030	0.004	ENSP00000003302,ENSP00000010299,ENSP00000040738,ENSP00000204549,ENSP00000204726,ENSP00000215071,ENSP00000216122,ENSP00000216271,ENSP00000216277,ENSP00000217958,ENSP00000219478,ENSP00000221233,ENSP00000223366,ENSP00000225916,ENSP00000228284,ENSP00000229795,ENSP00000231509,ENSP00000236273,ENSP00000238714,ENSP00000238789,ENSP00000244573,ENSP00000248089,ENSP00000252826,ENSP00000253329,ENSP00000253727…	ACKR2,AGER,AMER1,ANKS1B,AP5Z1,ARID1B,ARID4A,ARL6IP4,ATAD2B,ATP8A2,ATXN7,AURKB,BAHD1,BNC2,BOD1L1,BRCA1,C17orf70,C19orf53,C9orf3,CALCOCO1,CAMTA1,CASC3,CBX8,CCDC137,CCND3,CD3EAP,CDC27,CDCA7,CDKN2A,CELF1,CHD9,CHML,CIRBP,CLSPN,CPSF2,CREBRF,CSNK1E,CSTF2,CTC1,CUL1,CUX1,DDX20,DHX15,DHX37,DNAJC2,DNMT3A,DOC2A,DOCK10,DPP3,DSN1,DTX3L,DUSP10,DUT,ECD,EHMT1,EIF3L,EIF4A2,ELP2,ENSG00000259288,EPC1,EPPK1,ESRRA,ESR…
GO:0032991	protein-containing complex	279	4792	0.004	ENSP00000003302,ENSP00000159060,ENSP00000162749,ENSP00000199706,ENSP00000201647,ENSP00000203407,ENSP00000204517,ENSP00000204549,ENSP00000204726,ENSP00000215071,ENSP00000216122,ENSP00000216271,ENSP00000217958,ENSP00000221233,ENSP00000225174,ENSP00000225916,ENSP00000231509,ENSP00000236273,ENSP00000236918,ENSP00000236980,ENSP00000238823,ENSP00000241453,ENSP00000244573,ENSP00000245206,ENSP00000248598…	ABCA2,ABCA7,ABCC8,AP5Z1,APP,ARHGAP33,ARID1B,ARID4A,ARL6IP1,ARPC1B,ASB14,ASCL2,ATP6V0A4,AURKB,BAHD1,BET1L,BIN1,BMPR1B,BRCA1,C17orf70,C7,C8A,CAPRIN2,CASC3,CBR4,CBX8,CCDC68,CCIN,CCND3,CCT3,CCT6B,CD3EAP,CDC27,CDKN2A,CELF1,CEP250,CHML,CHMP3,CHRNB2,CIRBP,CLIP1,CNOT11,COG3,COG6,COL11A2,COL12A1,COL4A2,COL8A2,CORO1C,CPSF2,CSDE1,CSTF2,CTC1,CUL1,CYCS,DCTN4,DCUN1D2,DDX20,DENND4C,DHX15,DNAH1,DNM1L,DONSON,DSN1…
GO:0044444	cytoplasmic part	501	9377	0.004	ENSP00000001146,ENSP00000162749,ENSP00000164139,ENSP00000199706,ENSP00000201647,ENSP00000203407,ENSP00000204517,ENSP00000204726,ENSP00000205557,ENSP00000210060,ENSP00000215071,ENSP00000215582,ENSP00000215882,ENSP00000216122,ENSP00000217958,ENSP00000219334,ENSP00000219478,ENSP00000221233,ENSP00000221543,ENSP00000222145,ENSP00000222792,ENSP00000223366,ENSP00000225174,ENSP00000225276,ENSP00000225726…	A2M,AARS,AATK,ABCA2,ABCA7,ABCC6,ACKR2,ACKR4,ACSBG1,ACSM3,ADAMTSL4,AHCYL2,AHNAK2,AKAP3,ALDH18A1,ALDH2,ALDH4A1,ALDH7A1,AMER1,ANKFY1,ANKS1B,AP5Z1,APP,ARHGAP23,ARHGAP26,ARHGAP33,ARHGAP8,ARHGEF6,ARID1B,ARID4A,ARL6IP1,ARPC1B,ASB11,ASB14,ATP13A2,ATP6V0A4,ATP8A1,ATP8A2,ATP8B4,ATXN3L,ATXN7,AURKB,AVL9,B3GALNT2,B4GALT4,BAG1,BEND5,BET1L,BIN1,BOK,BRCA1,C17orf70,C2CD3,C9orf117,C9orf3,CABLES1,CALCOCO1,CAMTA1,CA…
GO:0044446	intracellular organelle part	477	8882	0.004	ENSP00000001146,ENSP00000003302,ENSP00000010299,ENSP00000040738,ENSP00000162749,ENSP00000199706,ENSP00000203407,ENSP00000204549,ENSP00000204726,ENSP00000205557,ENSP00000215071,ENSP00000215882,ENSP00000216122,ENSP00000216271,ENSP00000216277,ENSP00000217958,ENSP00000219334,ENSP00000219478,ENSP00000221233,ENSP00000222145,ENSP00000223366,ENSP00000225174,ENSP00000225276,ENSP00000225916,ENSP00000226279…	A2M,ABCA2,ABCA7,ABCC6,ACKR2,ACSM3,ADAMTSL4,AGER,AHNAK2,ALDH18A1,ALDH2,ALDH4A1,ALDH7A1,AMER1,ANKFY1,ANKS1B,AP5Z1,APP,ARID1B,ARID4A,ARL6IP1,ARL6IP4,ARPC1B,ASCL2,ASPM,ATAD2B,ATP13A2,ATP6V0A4,ATP8A1,ATP8A2,ATP8B4,ATXN7,AURKB,B3GALNT2,B4GALT4,BAHD1,BET1L,BIN1,BNC2,BOD1L1,BOK,BRCA1,C17orf70,C19orf53,C2CD3,C9orf117,C9orf3,CALCOCO1,CAMSAP1,CAMTA1,CAP2,CAPN2,CAPRIN2,CASC3,CBR4,CBX8,CCDC116,CCDC137,CCDC141…
GO:0070013	intracellular organelle lumen	297	5162	0.004	ENSP00000003302,ENSP00000010299,ENSP00000040738,ENSP00000199706,ENSP00000204549,ENSP00000204726,ENSP00000215071,ENSP00000216122,ENSP00000216271,ENSP00000216277,ENSP00000217958,ENSP00000219478,ENSP00000221233,ENSP00000223366,ENSP00000225174,ENSP00000225916,ENSP00000228284,ENSP00000229795,ENSP00000231509,ENSP00000236273,ENSP00000236980,ENSP00000238714,ENSP00000238789,ENSP00000241453,ENSP00000244573…	A2M,ACKR2,ACSM3,ADAMTSL4,AGER,ALDH2,ALDH4A1,ALDH7A1,AMER1,ANKS1B,AP5Z1,APP,ARID1B,ARID4A,ARL6IP4,ATAD2B,ATP13A2,ATP8A2,ATXN7,AURKB,BAHD1,BNC2,BOD1L1,BRCA1,C17orf70,C19orf53,C9orf3,CALCOCO1,CAMTA1,CASC3,CBR4,CBX8,CCDC137,CCND3,CD3EAP,CDC27,CDCA7,CDKN2A,CELF1,CFD,CHD9,CHML,CIRBP,CLSPN,COL11A2,COL12A1,COL4A2,COL8A2,CPSF2,CREBRF,CS,CSNK1E,CSPG5,CSTF2,CTC1,CUL1,CUX1,CYCS,CYR61,DAPK2,DDX20,DHX15,DHX37,…
GO:0005634	nucleus	381	6892	0.0041	ENSP00000003302,ENSP00000010299,ENSP00000040738,ENSP00000040877,ENSP00000188312,ENSP00000204517,ENSP00000204549,ENSP00000204726,ENSP00000205557,ENSP00000215071,ENSP00000216122,ENSP00000216271,ENSP00000216277,ENSP00000217958,ENSP00000219478,ENSP00000221233,ENSP00000221561,ENSP00000223366,ENSP00000225916,ENSP00000226279,ENSP00000228284,ENSP00000229795,ENSP00000231509,ENSP00000236273,ENSP00000236980…	ABCC6,ACKR2,ACTR6,AES,AGER,AHNAK2,ALDH7A1,AMER1,ANKS1B,AP5Z1,APP,ARID1B,ARID4A,ARL6IP4,ASB14,ASCL2,ASPM,ATAD2B,ATP8A2,ATXN3L,ATXN7,AURKB,BAG1,BAHD1,BIN1,BNC2,BOD1L1,BOK,BRCA1,C17orf70,C19orf53,C2CD4B,C9orf116,C9orf3,CABLES1,CALCOCO1,CAMTA1,CAMTA2,CAPN2,CAPRIN2,CASC3,CBX8,CCDC137,CCND3,CD38,CD3EAP,CDC27,CDCA7,CDK18,CDKL3,CDKN2A,CELF1,CELF5,CHD9,CHML,CIRBP,CLIP1,CLSPN,CNOT11,CPSF2,CREBRF,CSNK1E,CST…
GO:0043227	membrane-bounded organelle	586	11244	0.0043	ENSP00000001146,ENSP00000003302,ENSP00000010299,ENSP00000040738,ENSP00000040877,ENSP00000162749,ENSP00000188312,ENSP00000199706,ENSP00000203407,ENSP00000204517,ENSP00000204549,ENSP00000204726,ENSP00000205557,ENSP00000215071,ENSP00000215582,ENSP00000215882,ENSP00000216122,ENSP00000216271,ENSP00000216277,ENSP00000217958,ENSP00000219334,ENSP00000219478,ENSP00000221233,ENSP00000221543,ENSP00000221561…	A2M,ABCA2,ABCA7,ABCC6,ACKR2,ACKR4,ACSBG1,ACSM3,ACTR6,ADAMTSL3,ADAMTSL4,AES,AGER,AHCYL2,AHNAK2,AKAP3,ALDH18A1,ALDH2,ALDH4A1,ALDH7A1,AMER1,ANKFY1,ANKS1B,AP5Z1,APP,ARID1B,ARID4A,ARL6IP1,ARL6IP4,ASB14,ASCL2,ASPM,ATAD2B,ATP13A2,ATP13A4,ATP6V0A4,ATP8A1,ATP8A2,ATP8B4,ATXN3L,ATXN7,AURKB,AVL9,B3GALNT2,B4GALT4,BAG1,BAHD1,BEND5,BET1L,BIN1,BMP6,BNC2,BOD1L1,BOK,BRCA1,C17orf70,C19orf53,C2CD4B,C9orf116,C9orf117…
GO:0044428	nuclear part	255	4359	0.0043	ENSP00000003302,ENSP00000010299,ENSP00000040738,ENSP00000204549,ENSP00000204726,ENSP00000215071,ENSP00000216122,ENSP00000216271,ENSP00000216277,ENSP00000217958,ENSP00000219478,ENSP00000221233,ENSP00000223366,ENSP00000225916,ENSP00000228284,ENSP00000229795,ENSP00000231509,ENSP00000236273,ENSP00000238714,ENSP00000238789,ENSP00000244573,ENSP00000248089,ENSP00000249071,ENSP00000252826,ENSP00000253329…	ACKR2,AGER,AMER1,ANKS1B,AP5Z1,APP,ARID1B,ARID4A,ARL6IP4,ASCL2,ATAD2B,ATP8A2,ATXN7,AURKB,BAHD1,BIN1,BNC2,BOD1L1,BOK,BRCA1,C17orf70,C19orf53,C9orf3,CALCOCO1,CAMTA1,CASC3,CBX8,CCDC137,CCND3,CD3EAP,CDC27,CDCA7,CDKN2A,CELF1,CHD9,CHML,CIRBP,CLIP1,CLSPN,CPSF2,CREBRF,CSNK1E,CSTF2,CTC1,CUL1,CUX1,DDX20,DHX15,DHX37,DNAJC2,DNMT3A,DOC2A,DOCK10,DPP3,DSN1,DTX3L,DUSP10,DUT,ECD,EHMT1,EI24,EIF3L,EIF4A2,ELP2,ENSG00…
GO:0043231	intracellular membrane-bounded organelle	542	10365	0.0095	ENSP00000001146,ENSP00000003302,ENSP00000010299,ENSP00000040738,ENSP00000040877,ENSP00000162749,ENSP00000188312,ENSP00000199706,ENSP00000203407,ENSP00000204517,ENSP00000204549,ENSP00000204726,ENSP00000205557,ENSP00000215071,ENSP00000215582,ENSP00000215882,ENSP00000216122,ENSP00000216271,ENSP00000216277,ENSP00000217958,ENSP00000219334,ENSP00000219478,ENSP00000221233,ENSP00000221543,ENSP00000221561…	ABCA2,ABCA7,ABCC6,ACKR2,ACSBG1,ACSM3,ACTR6,ADAMTSL3,ADAMTSL4,AES,AGER,AHCYL2,AHNAK2,ALDH18A1,ALDH2,ALDH4A1,ALDH7A1,AMER1,ANKFY1,ANKS1B,AP5Z1,APP,ARID1B,ARID4A,ARL6IP1,ARL6IP4,ASB14,ASCL2,ASPM,ATAD2B,ATP13A2,ATP13A4,ATP6V0A4,ATP8A1,ATP8A2,ATP8B4,ATXN3L,ATXN7,AURKB,B3GALNT2,B4GALT4,BAG1,BAHD1,BEND5,BET1L,BIN1,BNC2,BOD1L1,BOK,BRCA1,C17orf70,C19orf53,C2CD4B,C9orf116,C9orf117,C9orf3,CABLES1,CALCOCO1,C…
GO:0043232	intracellular non-membrane-bounded organelle	233	4005	0.0117	ENSP00000040738,ENSP00000188312,ENSP00000199706,ENSP00000204726,ENSP00000215582,ENSP00000216446,ENSP00000217958,ENSP00000221233,ENSP00000225916,ENSP00000229795,ENSP00000229922,ENSP00000231509,ENSP00000236918,ENSP00000236980,ENSP00000243878,ENSP00000244573,ENSP00000252456,ENSP00000261402,ENSP00000261588,ENSP00000261866,ENSP00000261881,ENSP00000262113,ENSP00000262133,ENSP00000262395,ENSP00000262419…	ABCA2,ABLIM2,ACKR2,ACTR6,AGER,AHNAK2,APP,ARHGAP26,ARHGAP33,ARID1B,ARL6IP4,ARPC1B,ASPM,ATXN7,AURKB,BAHD1,BIN1,BOD1L1,BRCA1,C17orf70,C19orf53,C2CD3,C9orf117,C9orf3,CALCOCO1,CAMSAP1,CAMTA1,CAP2,CAPN2,CAPRIN2,CASC3,CBX8,CCDC116,CCDC137,CCDC141,CCDC68,CCIN,CCT3,CD3EAP,CDC27,CDKN2A,CEP250,CIRBP,CLIP1,CNN1,COBL,CORO1C,CORO6,CTC1,DCLK2,DCTN4,DDX20,DHX15,DHX37,DISC1,DNAH1,DNM1L,DNMT3A,DOC2A,DONSON,DSN1,EH…
GO:0000792	heterochromatin	11	71	0.0389	ENSP00000264709,ENSP00000269385,ENSP00000317334,ENSP00000325677,ENSP00000337332,ENSP00000373772,ENSP00000399888,ENSP00000418915,ENSP00000433681,ENSP00000437621,ENSP00000482063	CBX8,CDKN2A,DNMT3A,HMGA1,HMGA2,NCAPD3,PCGF2,RNF20,RNF40,SIRT6,TCP1
GO:0005856	cytoskeleton	128	2068	0.0404	ENSP00000188312,ENSP00000215582,ENSP00000216446,ENSP00000217958,ENSP00000225916,ENSP00000229795,ENSP00000229922,ENSP00000231509,ENSP00000236918,ENSP00000243878,ENSP00000252456,ENSP00000261402,ENSP00000261588,ENSP00000262113,ENSP00000262395,ENSP00000263317,ENSP00000263753,ENSP00000264020,ENSP00000264605,ENSP00000273390,ENSP00000274289,ENSP00000274498,ENSP00000278572,ENSP00000284719,ENSP00000284981…	ABCA2,ABLIM2,ACKR2,ACTR6,APP,ARHGAP26,ARHGAP33,ARPC1B,ASPM,ATXN7,AURKB,BIN1,BRCA1,C17orf70,C2CD3,C9orf117,CAMSAP1,CAP2,CAPN2,CAPRIN2,CCDC116,CCDC141,CCDC68,CCIN,CCT3,CDC27,CEP250,CLIP1,CNN1,COBL,CORO1C,CORO6,DCLK2,DCTN4,DDX20,DISC1,DNAH1,DNM1L,DSN1,EML2,EML4,ENKD1,EPPK1,ESRRA,FARP1,FBF1,FBXL7,FERMT2,FHOD3,FLG,FLNC,FLOT1,FYN,HSPB7,HSPH1,IFT46,IQCD,KAT2A,KAZN,KCNAB2,KIAA0556,KIF12,KIF13B,KIF3A,KIF5…
GO:0031674	I band	16	136	0.0457	ENSP00000262113,ENSP00000316779,ENSP00000327145,ENSP00000342858,ENSP00000344488,ENSP00000347852,ENSP00000352608,ENSP00000353114,ENSP00000355124,ENSP00000359423,ENSP00000366326,ENSP00000384763,ENSP00000385636,ENSP00000455507,ENSP00000466937,ENSP00000476755	AHNAK2,BIN1,FERMT2,FHOD3,FLNC,JPH1,KRT19,MTM1,MYOM2,NEBL,OBSCN,OBSL1,PPP1R12B,RYR1,SLC8A1,SORBS2
