# Supplementary material for: The plasma peptides of Alzheimer’s disease
Source: Clin Proteomics. 2021 Jun 28;18:17. doi: 10.1186/s12014-021-09320-2 (PMC8240224; doi:10.1186/s12014-021-09320-2)
Supplement: Supplementary file 4 — Additional file 4: Table S4. The STRING Function analysis with Chi Square (χ2) values greater than nine (9) at 1 degree of freedom. [file 12014_2021_9320_MOESM4_ESM.xlsx]

## Sheet: Sheet1
Supplemental Table IV. The STRING Function analysis with Chi Square (χ2) values greater than nine (9) at 1 degree of freedom.
#term ID	term description	observed gene count	background gene count	false discovery rate	matching proteins in your network (IDs)	matching proteins in your network (labels)
GO:0005488	binding	663	11878	1.46e-09	ENSP00000001146,ENSP00000040877,ENSP00000162749,ENSP00000164139,ENSP00000201647,ENSP00000203407,ENSP00000204517,ENSP00000205557,ENSP00000210060,ENSP00000215582,ENSP00000216122,ENSP00000216271,ENSP00000216277,ENSP00000216446,ENSP00000217958,ENSP00000219271,ENSP00000219334,ENSP00000219478,ENSP00000219611,ENSP00000221233,ENSP00000221399,ENSP00000221543,ENSP00000221561,ENSP00000222792,ENSP00000223366…	A2M,AARS,AATK,ABCA2,ABCA7,ABCC6,ABCC8,ABLIM2,ACAP3,ACKR2,ACKR4,ACSBG1,ACSM3,ADAM33,ADAMTS12,ADAMTSL4,AES,AGER,AKAP3,ALDH18A1,ALDH2,ALDH4A1,AMER1,ANKFY1,ANKMY2,ANKS1B,APP,ARHGAP26,ARHGAP33,ARHGEF40,ARHGEF6,ARID1B,ARID4A,ARL6IP1,ARPC1B,ASB14,ASCL2,ASNSD1,ASPM,ATAD2B,ATP13A2,ATP13A4,ATP6V0A4,ATP8A1,ATP8A2,ATP8B4,AURKB,B4GALT4,BAG1,BAHD1,BEND5,BET1L,BIN1,BMP3,BMP6,BMPR1B,BNC2,BOK,BRCA1,C11orf95,C17or…
GO:0043168	anion binding	203	2696	1.41e-08	ENSP00000001146,ENSP00000164139,ENSP00000205557,ENSP00000216122,ENSP00000216277,ENSP00000216446,ENSP00000221399,ENSP00000223366,ENSP00000229795,ENSP00000238616,ENSP00000238714,ENSP00000238789,ENSP00000241453,ENSP00000244051,ENSP00000244573,ENSP00000245206,ENSP00000248633,ENSP00000249071,ENSP00000252826,ENSP00000254090,ENSP00000254958,ENSP00000255078,ENSP00000256953,ENSP00000256999,ENSP00000258873…	AARS,AATK,ABCA2,ABCA7,ABCC6,ABCC8,ACSBG1,ACSM3,AGER,ALDH18A1,AMER1,ANKFY1,APP,ARHGAP26,ARHGAP33,ATAD2B,ATP13A2,ATP13A4,ATP8A1,ATP8A2,ATP8B4,AURKB,BMPR1B,C2CD4B,CBR4,CCT3,CCT6B,CDK18,CDKL3,CHD9,CHMP3,CLPB,CSNK1E,CYP26B1,CYR61,DAPK2,DCLK2,DDX20,DGKG,DGKH,DHX15,DHX37,DNAH1,DNM1L,DOC2A,DPYD,DYRK4,EHD1,EIF4A1,EIF4A2,EIF4G1,ENSG00000108825,ENSG00000249884,ENSG00000259288,ETFDH,FERMT2,FLT3,FMO5,FOLH1,FP…
GO:0000166	nucleotide binding	165	2097	5.7e-08	ENSP00000164139,ENSP00000205557,ENSP00000216122,ENSP00000216277,ENSP00000223366,ENSP00000229795,ENSP00000238616,ENSP00000238714,ENSP00000238789,ENSP00000241453,ENSP00000244051,ENSP00000248633,ENSP00000249071,ENSP00000252826,ENSP00000254090,ENSP00000255078,ENSP00000256953,ENSP00000258873,ENSP00000261303,ENSP00000261402,ENSP00000261733,ENSP00000261772,ENSP00000261891,ENSP00000263093,ENSP00000263094…	AARS,AATK,ABCA2,ABCA7,ABCC6,ABCC8,ACSBG1,ACSM3,ALDH18A1,ALDH2,ATAD2B,ATP13A2,ATP13A4,ATP8A1,ATP8A2,ATP8B4,AURKB,BAG1,BMPR1B,CBR4,CCT3,CCT6B,CDK18,CDKL3,CHD9,CLPB,CSNK1E,DAPK2,DCLK2,DDX20,DGKG,DGKH,DHX15,DHX37,DNAH1,DNM1L,DPYD,DYRK4,EHD1,EIF4A1,EIF4A2,EIF4G1,ENSG00000108825,ENSG00000259288,ETFDH,EXOSC10,FLT3,FMO5,FPGS,FYN,GBP7,GCK,GTPBP6,GUF1,HK1,HLTF,HSP90AA1,HSPD1,HSPH1,IGHMBP2,IKBKB,IP6K3,KARS,…
GO:0005524	ATP binding	124	1462	1.68e-07	ENSP00000205557,ENSP00000216122,ENSP00000216277,ENSP00000223366,ENSP00000229795,ENSP00000238616,ENSP00000238714,ENSP00000238789,ENSP00000241453,ENSP00000244051,ENSP00000248633,ENSP00000252826,ENSP00000255078,ENSP00000258873,ENSP00000261303,ENSP00000261402,ENSP00000261772,ENSP00000261891,ENSP00000263093,ENSP00000263094,ENSP00000263274,ENSP00000263800,ENSP00000264972,ENSP00000265022,ENSP00000265334…	AARS,AATK,ABCA2,ABCA7,ABCC6,ABCC8,ACSBG1,ACSM3,ALDH18A1,ATAD2B,ATP13A2,ATP13A4,ATP8A1,ATP8A2,ATP8B4,AURKB,BMPR1B,CCT3,CCT6B,CDK18,CDKL3,CHD9,CLPB,CSNK1E,DAPK2,DCLK2,DDX20,DGKG,DGKH,DHX15,DHX37,DNAH1,DYRK4,EHD1,EIF4A1,EIF4A2,EIF4G1,ENSG00000108825,ENSG00000259288,FLT3,FPGS,FYN,GCK,HK1,HLTF,HSP90AA1,HSPD1,HSPH1,IGHMBP2,IKBKB,IP6K3,KARS,KIF12,KIF13B,KIF3A,KIF5B,KIF7,LIG1,LMTK2,LRRK2,LTK,MAP3K19,MAP3…
GO:0036094	small molecule binding	183	2460	1.68e-07	ENSP00000001146,ENSP00000164139,ENSP00000205557,ENSP00000216122,ENSP00000216277,ENSP00000223366,ENSP00000229795,ENSP00000238616,ENSP00000238714,ENSP00000238789,ENSP00000241453,ENSP00000244051,ENSP00000245206,ENSP00000248633,ENSP00000249071,ENSP00000252826,ENSP00000254090,ENSP00000255078,ENSP00000256953,ENSP00000258873,ENSP00000261303,ENSP00000261402,ENSP00000261733,ENSP00000261772,ENSP00000261891…	AARS,AATK,ABCA2,ABCA7,ABCC6,ABCC8,ACSBG1,ACSM3,ALDH18A1,ALDH2,ATAD2B,ATP13A2,ATP13A4,ATP8A1,ATP8A2,ATP8B4,AURKB,BAG1,BMPR1B,CBR4,CCT3,CCT6B,CDK18,CDKL3,CHD9,CLPB,CSNK1E,CYP26B1,DAPK2,DCLK2,DDX20,DGKG,DGKH,DHX15,DHX37,DNAH1,DNM1L,DPYD,DYRK4,EHD1,EIF4A1,EIF4A2,EIF4G1,ENSG00000108825,ENSG00000259288,ETFDH,EXOSC10,FLT3,FMO5,FPGS,FYN,GBP7,GCK,GOT2,GTPBP6,GUF1,GYS1,HK1,HLTF,HSP90AA1,HSPD1,HSPH1,IGHMBP2…
GO:0030554	adenyl nucleotide binding	127	1524	1.83e-07	ENSP00000205557,ENSP00000216122,ENSP00000216277,ENSP00000223366,ENSP00000229795,ENSP00000238616,ENSP00000238714,ENSP00000238789,ENSP00000241453,ENSP00000244051,ENSP00000248633,ENSP00000252826,ENSP00000255078,ENSP00000258873,ENSP00000261303,ENSP00000261402,ENSP00000261772,ENSP00000261891,ENSP00000263093,ENSP00000263094,ENSP00000263274,ENSP00000263800,ENSP00000264431,ENSP00000264972,ENSP00000265022…	AARS,AATK,ABCA2,ABCA7,ABCC6,ABCC8,ACSBG1,ACSM3,ALDH18A1,ATAD2B,ATP13A2,ATP13A4,ATP8A1,ATP8A2,ATP8B4,AURKB,BAG1,BMPR1B,CCT3,CCT6B,CDK18,CDKL3,CHD9,CLPB,CSNK1E,DAPK2,DCLK2,DDX20,DGKG,DGKH,DHX15,DHX37,DNAH1,DYRK4,EHD1,EIF4A1,EIF4A2,EIF4G1,ENSG00000108825,ENSG00000259288,FLT3,FPGS,FYN,GCK,HK1,HLTF,HSP90AA1,HSPD1,HSPH1,IGHMBP2,IKBKB,IP6K3,KARS,KIF12,KIF13B,KIF3A,KIF5B,KIF7,LIG1,LMTK2,LRRK2,LTK,MAP3K19…
GO:0043167	ion binding	374	6066	1.83e-07	ENSP00000001146,ENSP00000164139,ENSP00000203407,ENSP00000205557,ENSP00000216122,ENSP00000216277,ENSP00000216446,ENSP00000219271,ENSP00000219334,ENSP00000219478,ENSP00000219611,ENSP00000221399,ENSP00000222792,ENSP00000223366,ENSP00000225726,ENSP00000228606,ENSP00000229795,ENSP00000231509,ENSP00000238616,ENSP00000238714,ENSP00000238789,ENSP00000241453,ENSP00000244051,ENSP00000244573,ENSP00000245206…	AARS,AATK,ABCA2,ABCA7,ABCC6,ABCC8,ABLIM2,ACAP3,ACSBG1,ACSM3,ADAM33,ADAMTS12,AGER,ALDH18A1,AMER1,ANKFY1,ANKMY2,APP,ARHGAP26,ARHGAP33,ATAD2B,ATP13A2,ATP13A4,ATP8A1,ATP8A2,ATP8B4,AURKB,B4GALT4,BMPR1B,BNC2,BRCA1,C2,C2CD4B,C9orf3,CACNA2D3,CAPN15,CAPN2,CAPRIN2,CBR4,CCDC47,CCT3,CCT6B,CDH10,CDH13,CDK18,CDKL3,CFI,CHD9,CHMP3,CHN2,CHRNB2,CLIP1,CLPB,COL11A2,CRELD2,CSNK1E,CTCFL,CYCS,CYP21A2,CYP26B1,CYP27B1,CY…
GO:0032559	adenyl ribonucleotide binding	126	1514	1.97e-07	ENSP00000205557,ENSP00000216122,ENSP00000216277,ENSP00000223366,ENSP00000229795,ENSP00000238616,ENSP00000238714,ENSP00000238789,ENSP00000241453,ENSP00000244051,ENSP00000248633,ENSP00000252826,ENSP00000255078,ENSP00000258873,ENSP00000261303,ENSP00000261402,ENSP00000261772,ENSP00000261891,ENSP00000263093,ENSP00000263094,ENSP00000263274,ENSP00000263800,ENSP00000264431,ENSP00000264972,ENSP00000265022…	AARS,AATK,ABCA2,ABCA7,ABCC6,ABCC8,ACSBG1,ACSM3,ALDH18A1,ATAD2B,ATP13A2,ATP13A4,ATP8A1,ATP8A2,ATP8B4,AURKB,BMPR1B,CCT3,CCT6B,CDK18,CDKL3,CHD9,CLPB,CSNK1E,DAPK2,DCLK2,DDX20,DGKG,DGKH,DHX15,DHX37,DNAH1,DYRK4,EHD1,EIF4A1,EIF4A2,EIF4G1,ENSG00000108825,ENSG00000259288,FLT3,FPGS,FYN,GCK,HK1,HLTF,HSP90AA1,HSPD1,HSPH1,IGHMBP2,IKBKB,IP6K3,KARS,KIF12,KIF13B,KIF3A,KIF5B,KIF7,LIG1,LMTK2,LRRK2,LTK,MAP3K19,MAP3…
GO:0008144	drug binding	137	1710	3.02e-07	ENSP00000164139,ENSP00000205557,ENSP00000216122,ENSP00000216277,ENSP00000223366,ENSP00000225174,ENSP00000229795,ENSP00000238616,ENSP00000238714,ENSP00000238789,ENSP00000241453,ENSP00000244051,ENSP00000245206,ENSP00000248633,ENSP00000252826,ENSP00000255078,ENSP00000258873,ENSP00000260970,ENSP00000261303,ENSP00000261402,ENSP00000261772,ENSP00000261891,ENSP00000263093,ENSP00000263094,ENSP00000263274…	AARS,AATK,ABCA2,ABCA7,ABCC6,ABCC8,ACSBG1,ACSM3,ALDH18A1,ATAD2B,ATP13A2,ATP13A4,ATP8A1,ATP8A2,ATP8B4,AURKB,BMPR1B,CCT3,CCT6B,CDK18,CDKL3,CHD9,CHRNB2,CLPB,CSNK1E,DAPK2,DCLK2,DDX20,DGKG,DGKH,DHX15,DHX37,DNAH1,DYRK4,EHD1,EIF4A1,EIF4A2,EIF4G1,ENSG00000108825,ENSG00000259288,FLT3,FPGS,FYN,GCK,GOT2,HK1,HLTF,HSP90AA1,HSPD1,HSPH1,IGHMBP2,IKBKB,IP6K3,KARS,KIF12,KIF13B,KIF3A,KIF5B,KIF7,KYNU,LIG1,LMTK2,LRRK2…
GO:0097159	organic cyclic compound binding	337	5382	3.04e-07	ENSP00000001146,ENSP00000040877,ENSP00000164139,ENSP00000204517,ENSP00000205557,ENSP00000216122,ENSP00000216277,ENSP00000219478,ENSP00000221233,ENSP00000223366,ENSP00000228284,ENSP00000228606,ENSP00000229795,ENSP00000231509,ENSP00000236980,ENSP00000238616,ENSP00000238714,ENSP00000238789,ENSP00000241453,ENSP00000242784,ENSP00000244051,ENSP00000244573,ENSP00000245206,ENSP00000248633,ENSP00000249071…	AARS,AATK,ABCA2,ABCA7,ABCC6,ABCC8,ACSBG1,ACSM3,ALDH18A1,ALDH2,APP,ARID1B,ARID4A,ASCL2,ATAD2B,ATP13A2,ATP13A4,ATP8A1,ATP8A2,ATP8B4,AURKB,BAG1,BAHD1,BEND5,BMPR1B,BNC2,BRCA1,C11orf95,C17orf70,C19orf43,CALCOCO1,CAMTA1,CAMTA2,CAPRIN2,CBR4,CBX8,CCT3,CCT6B,CDK18,CDKL3,CDKN2A,CELF1,CELF5,CHD9,CIRBP,CLPB,CLSPN,CPSF2,CREBRF,CSDE1,CSNK1E,CSTF2,CTC1,CTCFL,CUX1,CYB5D2,CYCS,CYP21A2,CYP26B1,CYP27B1,CYP4A11,DAPK…
GO:1901363	heterocyclic compound binding	333	5305	3.04e-07	ENSP00000001146,ENSP00000040877,ENSP00000164139,ENSP00000204517,ENSP00000205557,ENSP00000216122,ENSP00000216277,ENSP00000219478,ENSP00000221233,ENSP00000223366,ENSP00000228284,ENSP00000228606,ENSP00000229795,ENSP00000231509,ENSP00000236980,ENSP00000238616,ENSP00000238714,ENSP00000238789,ENSP00000241453,ENSP00000242784,ENSP00000244051,ENSP00000244573,ENSP00000245206,ENSP00000248633,ENSP00000249071…	AARS,AATK,ABCA2,ABCA7,ABCC6,ABCC8,ACSBG1,ACSM3,ALDH18A1,ALDH2,APP,ARID1B,ARID4A,ASCL2,ATAD2B,ATP13A2,ATP13A4,ATP8A1,ATP8A2,ATP8B4,AURKB,BAG1,BAHD1,BEND5,BMPR1B,BNC2,BRCA1,C11orf95,C17orf70,C19orf43,CALCOCO1,CAMTA1,CAMTA2,CAPRIN2,CBR4,CBX8,CCT3,CCT6B,CDK18,CDKL3,CDKN2A,CELF1,CELF5,CHD9,CIRBP,CLPB,CLSPN,CPSF2,CREBRF,CSDE1,CSNK1E,CSTF2,CTC1,CTCFL,CUX1,CYB5D2,CYCS,CYP21A2,CYP26B1,CYP27B1,CYP4A11,DAPK…
GO:0035639	purine ribonucleoside triphosphate binding	141	1794	4.15e-07	ENSP00000205557,ENSP00000216122,ENSP00000216277,ENSP00000223366,ENSP00000229795,ENSP00000238616,ENSP00000238714,ENSP00000238789,ENSP00000241453,ENSP00000244051,ENSP00000248633,ENSP00000249071,ENSP00000252826,ENSP00000255078,ENSP00000256953,ENSP00000258873,ENSP00000261303,ENSP00000261402,ENSP00000261772,ENSP00000261891,ENSP00000263093,ENSP00000263094,ENSP00000263274,ENSP00000263800,ENSP00000264601…	AARS,AATK,ABCA2,ABCA7,ABCC6,ABCC8,ACSBG1,ACSM3,ALDH18A1,ATAD2B,ATP13A2,ATP13A4,ATP8A1,ATP8A2,ATP8B4,AURKB,BMPR1B,CCT3,CCT6B,CDK18,CDKL3,CHD9,CLPB,CSNK1E,DAPK2,DCLK2,DDX20,DGKG,DGKH,DHX15,DHX37,DNAH1,DNM1L,DYRK4,EHD1,EIF4A1,EIF4A2,EIF4G1,ENSG00000108825,ENSG00000259288,FLT3,FPGS,FYN,GBP7,GCK,GTPBP6,GUF1,HK1,HLTF,HSP90AA1,HSPD1,HSPH1,IGHMBP2,IKBKB,IP6K3,KARS,KIF12,KIF13B,KIF3A,KIF5B,KIF7,LIG1,LMTK2…
GO:0017076	purine nucleotide binding	145	1865	4.32e-07	ENSP00000205557,ENSP00000216122,ENSP00000216277,ENSP00000223366,ENSP00000229795,ENSP00000238616,ENSP00000238714,ENSP00000238789,ENSP00000241453,ENSP00000244051,ENSP00000248633,ENSP00000249071,ENSP00000252826,ENSP00000255078,ENSP00000256953,ENSP00000258873,ENSP00000261303,ENSP00000261402,ENSP00000261772,ENSP00000261891,ENSP00000263093,ENSP00000263094,ENSP00000263274,ENSP00000263800,ENSP00000264431…	AARS,AATK,ABCA2,ABCA7,ABCC6,ABCC8,ACSBG1,ACSM3,ALDH18A1,ATAD2B,ATP13A2,ATP13A4,ATP8A1,ATP8A2,ATP8B4,AURKB,BAG1,BMPR1B,CCT3,CCT6B,CDK18,CDKL3,CHD9,CLPB,CSNK1E,DAPK2,DCLK2,DDX20,DGKG,DGKH,DHX15,DHX37,DNAH1,DNM1L,DYRK4,EHD1,EIF4A1,EIF4A2,EIF4G1,ENSG00000108825,ENSG00000259288,FLT3,FPGS,FYN,GBP7,GCK,GTPBP6,GUF1,HK1,HLTF,HSP90AA1,HSPD1,HSPH1,IGHMBP2,IKBKB,IP6K3,KARS,KIF12,KIF13B,KIF3A,KIF5B,KIF7,LIG1,…
GO:0032555	purine ribonucleotide binding	144	1853	4.74e-07	ENSP00000205557,ENSP00000216122,ENSP00000216277,ENSP00000223366,ENSP00000229795,ENSP00000238616,ENSP00000238714,ENSP00000238789,ENSP00000241453,ENSP00000244051,ENSP00000248633,ENSP00000249071,ENSP00000252826,ENSP00000255078,ENSP00000256953,ENSP00000258873,ENSP00000261303,ENSP00000261402,ENSP00000261772,ENSP00000261891,ENSP00000263093,ENSP00000263094,ENSP00000263274,ENSP00000263800,ENSP00000264431…	AARS,AATK,ABCA2,ABCA7,ABCC6,ABCC8,ACSBG1,ACSM3,ALDH18A1,ATAD2B,ATP13A2,ATP13A4,ATP8A1,ATP8A2,ATP8B4,AURKB,BMPR1B,CCT3,CCT6B,CDK18,CDKL3,CHD9,CLPB,CSNK1E,DAPK2,DCLK2,DDX20,DGKG,DGKH,DHX15,DHX37,DNAH1,DNM1L,DYRK4,EHD1,EIF4A1,EIF4A2,EIF4G1,ENSG00000108825,ENSG00000259288,FLT3,FPGS,FYN,GBP7,GCK,GTPBP6,GUF1,HK1,HLTF,HSP90AA1,HSPD1,HSPH1,IGHMBP2,IKBKB,IP6K3,KARS,KIF12,KIF13B,KIF3A,KIF5B,KIF7,LIG1,LMTK2…
GO:0019899	enzyme binding	163	2197	7.21e-07	ENSP00000203407,ENSP00000204517,ENSP00000216271,ENSP00000221543,ENSP00000225916,ENSP00000228284,ENSP00000229795,ENSP00000229922,ENSP00000231509,ENSP00000238616,ENSP00000245206,ENSP00000248600,ENSP00000250617,ENSP00000253699,ENSP00000253727,ENSP00000255305,ENSP00000258390,ENSP00000261023,ENSP00000262113,ENSP00000262395,ENSP00000263317,ENSP00000263753,ENSP00000263918,ENSP00000264431,ENSP00000264605…	A2M,ADAMTSL4,ANKFY1,ANKMY2,APP,ARHGAP33,ARHGEF40,ARHGEF6,ASB14,ASPM,ATP6V0A4,AURKB,BAG1,BIN1,BOK,BRCA1,CAMTA2,CAP2,CASC3,CCND3,CDC27,CDKN2A,CEP250,CHML,CHMP3,CORO1C,CUL1,DACT3,DCUN1D2,DDX20,DENND4C,DENND5A,DENND5B,DNM1L,DOCK10,DTX3L,DUSP10,ECD,EHD1,EIF2B5,ELP2,ENSG00000249884,ENSG00000259288,ESRRB,FARP1,FBXL2,FLOT1,FMNL2,FYN,GCLM,GCN1L1,GGA3,GHR,GOT2,GTF2F1,GYS1,HCLS1,HDAC10,HDAC9,HIF1A,HLTF,HMGA…
GO:0097367	carbohydrate derivative binding	158	2163	3.18e-06	ENSP00000205557,ENSP00000216122,ENSP00000216277,ENSP00000223366,ENSP00000229795,ENSP00000238616,ENSP00000238714,ENSP00000238789,ENSP00000241453,ENSP00000244051,ENSP00000244573,ENSP00000248633,ENSP00000249071,ENSP00000252826,ENSP00000255078,ENSP00000256953,ENSP00000258873,ENSP00000261303,ENSP00000261402,ENSP00000261772,ENSP00000261891,ENSP00000261978,ENSP00000263093,ENSP00000263094,ENSP00000263274…	AARS,AATK,ABCA2,ABCA7,ABCC6,ABCC8,ACSBG1,ACSM3,AGER,ALDH18A1,APP,ATAD2B,ATP13A2,ATP13A4,ATP8A1,ATP8A2,ATP8B4,AURKB,BMPR1B,CCT3,CCT6B,CDK18,CDKL3,CHD9,CLPB,CSNK1E,CYR61,DAPK2,DCLK2,DDX20,DGKG,DGKH,DHX15,DHX37,DNAH1,DNM1L,DYRK4,EGFLAM,EHD1,EIF4A1,EIF4A2,EIF4G1,ENSG00000108825,ENSG00000259288,FLT3,FPGS,FYN,GBP7,GCK,GTPBP6,GUF1,HIST1H1A,HK1,HLTF,HSD17B12,HSP90AA1,HSPD1,HSPH1,IGHMBP2,IKBKB,IP6K3,KARS,…
GO:0003824	catalytic activity	335	5592	2.17e-05	ENSP00000001146,ENSP00000003302,ENSP00000040877,ENSP00000159060,ENSP00000164139,ENSP00000203407,ENSP00000205557,ENSP00000210060,ENSP00000216122,ENSP00000216271,ENSP00000216277,ENSP00000219271,ENSP00000219334,ENSP00000219611,ENSP00000221233,ENSP00000223366,ENSP00000225174,ENSP00000225276,ENSP00000225916,ENSP00000226279,ENSP00000228606,ENSP00000229795,ENSP00000236980,ENSP00000238616,ENSP00000238714…	AARS,AATK,ABCA2,ABCA7,ABCC6,ABCC8,ACSBG1,ACSM3,ADAM33,ADAMTS12,ADAMTSL3,ADAMTSL4,AHCYL2,ALDH18A1,ALDH2,ALDH4A1,ALDH7A1,ARID4A,ASB14,ASNSD1,ATAD2B,ATP13A2,ATP13A4,ATP6V0A4,ATP8A1,ATP8A2,ATP8B4,ATXN3L,ATXN7,AURKB,B3GALNT2,B4GALT4,BMPR1B,BRCA1,C19orf43,C2,C9orf3,CAPN15,CAPN2,CBR4,CCND3,CD38,CD3EAP,CDK18,CDKL3,CDKN2A,CFB,CFD,CFI,CHD9,CLPB,COQ2,CS,CSNK1E,CUL1,CUX1,CYCS,CYP21A2,CYP26B1,CYP27B1,CYP4A11,…
GO:0016772	transferase activity, transferring phosphorus-containing groups	84	982	2.26e-05	ENSP00000216277,ENSP00000223366,ENSP00000229795,ENSP00000236980,ENSP00000238616,ENSP00000238714,ENSP00000241453,ENSP00000244051,ENSP00000261402,ENSP00000261891,ENSP00000263800,ENSP00000263857,ENSP00000264669,ENSP00000264972,ENSP00000265022,ENSP00000265334,ENSP00000269848,ENSP00000272223,ENSP00000274289,ENSP00000287878,ENSP00000289166,ENSP00000295408,ENSP00000296474,ENSP00000297293,ENSP00000298910…	AATK,ALDH18A1,AURKB,BMPR1B,CCND3,CD3EAP,CDK18,CDKL3,CSNK1E,CUX1,DAPK2,DCLK2,DGKG,DGKH,DYRK4,ENSG00000259288,FAM46B,FASTKD2,FASTKD3,FLT3,FYN,GCK,GYS1,HK1,HMGA2,HMGXB3,HSP90AA1,IKBKB,IP6K3,KARS,LMTK2,LRRK2,LTK,MAP3K19,MAP3K9,MAP4K1,MAPK14,MB21D1,MERTK,MET,MOCS3,MOK,MST1R,NADK,NEK10,NEK9,NRG1,NT5C3A,NUAK1,OBSCN,OSR1,PAPOLA,PAPOLG,PCYT2,PDGFB,PFKFB2,PFKL,PFKM,PHKA2,PIK3CD,PIP5K1C,PKM,PLK2,POLR1A,POLR…
GO:0005515	protein binding	382	6605	6.19e-05	ENSP00000162749,ENSP00000201647,ENSP00000203407,ENSP00000204517,ENSP00000210060,ENSP00000215582,ENSP00000216271,ENSP00000217958,ENSP00000221543,ENSP00000221561,ENSP00000222792,ENSP00000225916,ENSP00000226279,ENSP00000226951,ENSP00000228284,ENSP00000228850,ENSP00000229135,ENSP00000229795,ENSP00000229922,ENSP00000231509,ENSP00000234961,ENSP00000236918,ENSP00000238616,ENSP00000238789,ENSP00000241453…	A2M,ABCC8,ABLIM2,ACKR2,ACKR4,ADAMTSL4,AES,AGER,AKAP3,ALDH18A1,ALDH4A1,AMER1,ANKFY1,ANKMY2,ANKS1B,APP,ARHGAP33,ARHGEF40,ARHGEF6,ARL6IP1,ARPC1B,ASB14,ASCL2,ASNSD1,ASPM,ATAD2B,ATP6V0A4,AURKB,BAG1,BET1L,BIN1,BMP3,BMP6,BMPR1B,BOK,BRCA1,C8A,C9orf117,CALCOCO1,CAMSAP1,CAMTA2,CAP2,CAPN2,CAPRIN2,CASC3,CBX8,CCIN,CCND3,CCT3,CCT6B,CD38,CDC27,CDH13,CDKN2A,CEP250,CFB,CHML,CHMP3,CHN2,CHRNB2,CLIP1,CLNK,CNN1,COBL,…
GO:0016773	phosphotransferase activity, alcohol group as acceptor	66	767	0.00033	ENSP00000223366,ENSP00000229795,ENSP00000236980,ENSP00000238616,ENSP00000241453,ENSP00000261402,ENSP00000261891,ENSP00000263800,ENSP00000264669,ENSP00000264972,ENSP00000265022,ENSP00000265334,ENSP00000269848,ENSP00000272223,ENSP00000274289,ENSP00000287878,ENSP00000295408,ENSP00000296474,ENSP00000297293,ENSP00000298910,ENSP00000303887,ENSP00000305355,ENSP00000305976,ENSP00000311684,ENSP00000313950…	AATK,AURKB,BMPR1B,CCND3,CDK18,CDKL3,CSNK1E,CUX1,DAPK2,DCLK2,DGKG,DGKH,DYRK4,ENSG00000259288,FASTKD2,FASTKD3,FLT3,FYN,GCK,HK1,HMGA2,HSP90AA1,IKBKB,IP6K3,LMTK2,LRRK2,LTK,MAP3K19,MAP3K9,MAP4K1,MAPK14,MERTK,MET,MOK,MST1R,NADK,NEK10,NEK9,NRG1,NT5C3A,NUAK1,OBSCN,OSR1,PDGFB,PFKFB2,PFKL,PFKM,PHKA2,PIK3CD,PIP5K1C,PKM,PLK2,PRKAG2,PRKCA,PRKCB,PRKCD,RPS6KA2,SGK3,SIK2,SMG1,SPEG,STK19,STK4,TNK2,WNK1,ZAP70
GO:0016301	kinase activity	69	835	0.00067	ENSP00000223366,ENSP00000229795,ENSP00000236980,ENSP00000238616,ENSP00000241453,ENSP00000261402,ENSP00000261891,ENSP00000263800,ENSP00000264669,ENSP00000264972,ENSP00000265022,ENSP00000265334,ENSP00000269848,ENSP00000272223,ENSP00000274289,ENSP00000287878,ENSP00000295408,ENSP00000296474,ENSP00000297293,ENSP00000298910,ENSP00000303887,ENSP00000305355,ENSP00000305976,ENSP00000311684,ENSP00000313950…	AATK,ALDH18A1,AURKB,BMPR1B,CCND3,CDK18,CDKL3,CSNK1E,CUX1,DAPK2,DCLK2,DGKG,DGKH,DYRK4,ENSG00000259288,FASTKD2,FASTKD3,FLT3,FYN,GCK,HK1,HMGA2,HMGXB3,HSP90AA1,IKBKB,IP6K3,LMTK2,LRRK2,LTK,MAP3K19,MAP3K9,MAP4K1,MAPK14,MERTK,MET,MOK,MST1R,NADK,NEK10,NEK9,NRG1,NUAK1,OBSCN,OSR1,PDGFB,PFKFB2,PFKL,PFKM,PHKA2,PIK3CD,PIP5K1C,PKM,PLK2,PRKAG2,PRKCA,PRKCB,PRKCD,RPS6KA2,SGK3,SGMS1,SIK2,SMG1,SPEG,STK19,STK4,TJP2,…
GO:0046872	metal ion binding	247	4087	0.00082	ENSP00000001146,ENSP00000203407,ENSP00000216277,ENSP00000219271,ENSP00000219334,ENSP00000219478,ENSP00000219611,ENSP00000222792,ENSP00000225726,ENSP00000228606,ENSP00000231509,ENSP00000238616,ENSP00000238714,ENSP00000244051,ENSP00000252826,ENSP00000253699,ENSP00000253727,ENSP00000254898,ENSP00000254958,ENSP00000255078,ENSP00000256999,ENSP00000258886,ENSP00000259486,ENSP00000261023,ENSP00000261402…	AARS,ABLIM2,ACAP3,ACSM3,ADAM33,ADAMTS12,ANKFY1,ANKMY2,APP,ATP13A2,ATP13A4,ATP8A1,ATP8A2,ATP8B4,AURKB,B4GALT4,BMPR1B,BNC2,BRCA1,C2,C2CD4B,C9orf3,CACNA2D3,CAPN15,CAPN2,CAPRIN2,CCDC47,CDH10,CDH13,CFI,CHN2,CLIP1,COL11A2,CRELD2,CTCFL,CYCS,CYP21A2,CYP26B1,CYP27B1,CYP4A11,DCHS2,DGKG,DGKH,DNMT3A,DOC2A,DPP3,DPYD,DTX3L,DUT,DYRK4,EFCAB7,EGFLAM,EGR3,EHD1,EHMT1,ENPP2,ENSG00000108825,ESRRA,ESRRB,ESYT1,ETFDH,FA…
GO:0043169	cation binding	251	4170	0.00085	ENSP00000001146,ENSP00000203407,ENSP00000216277,ENSP00000219271,ENSP00000219334,ENSP00000219478,ENSP00000219611,ENSP00000222792,ENSP00000225726,ENSP00000228606,ENSP00000231509,ENSP00000238616,ENSP00000238714,ENSP00000244051,ENSP00000252826,ENSP00000253699,ENSP00000253727,ENSP00000254898,ENSP00000254958,ENSP00000255078,ENSP00000256999,ENSP00000258886,ENSP00000259486,ENSP00000261023,ENSP00000261402…	AARS,ABLIM2,ACAP3,ACSM3,ADAM33,ADAMTS12,ANKFY1,ANKMY2,APP,ATP13A2,ATP13A4,ATP8A1,ATP8A2,ATP8B4,AURKB,B4GALT4,BMPR1B,BNC2,BRCA1,C2,C2CD4B,C9orf3,CACNA2D3,CAPN15,CAPN2,CAPRIN2,CCDC47,CDH10,CDH13,CFI,CHMP3,CHN2,CHRNB2,CLIP1,COL11A2,CRELD2,CTCFL,CYCS,CYP21A2,CYP26B1,CYP27B1,CYP4A11,DCHS2,DGKG,DGKH,DNMT3A,DOC2A,DPP3,DPYD,DTX3L,DUT,DYRK4,EFCAB7,EGFLAM,EGR3,EHD1,EHMT1,ENPP2,ENSG00000108825,ENSG000002498…
GO:0008092	cytoskeletal protein binding	70	882	0.0017	ENSP00000201647,ENSP00000215582,ENSP00000229922,ENSP00000236918,ENSP00000252456,ENSP00000262113,ENSP00000264605,ENSP00000278572,ENSP00000285039,ENSP00000286628,ENSP00000286827,ENSP00000288670,ENSP00000295006,ENSP00000297293,ENSP00000298910,ENSP00000299213,ENSP00000302830,ENSP00000307078,ENSP00000310111,ENSP00000316779,ENSP00000318086,ENSP00000318687,ENSP00000320176,ENSP00000320663,ENSP00000323856…	ABLIM2,ARPC1B,BIN1,BRCA1,C9orf117,CAMSAP1,CAP2,CAPN2,CCIN,CLIP1,CNN1,COBL,CORO1C,CORO6,DNM1L,EML2,EML4,EPPK1,EPS8L1,ESPNL,FARP1,FERMT2,FHOD3,FLNC,FMNL2,FYN,HCLS1,HSP90AA1,HSPB7,HSPH1,KCNMA1,KIF12,KIF13B,KIF3A,KIF5B,KIF7,LARP6,LMTK2,LRRK2,MAEA,MAP7D3,MICAL1,MISP,MLPH,MTUS2,MYH14,MYO18B,MYO5B,MYOM2,NEBL,OBSCN,OBSL1,PARK2,PHACTR4,PICK1,PLEC,RPS3,SLC8A1,SMTN,SORBS1,SORBS2,STMN4,SVIL,TBCC,TIAM1,TNNT2,…
GO:0140096	catalytic activity, acting on a protein	143	2176	0.0022	ENSP00000003302,ENSP00000203407,ENSP00000216271,ENSP00000219271,ENSP00000219611,ENSP00000225174,ENSP00000225916,ENSP00000229795,ENSP00000236980,ENSP00000238616,ENSP00000238823,ENSP00000241453,ENSP00000248598,ENSP00000248600,ENSP00000253329,ENSP00000256999,ENSP00000257548,ENSP00000260970,ENSP00000261402,ENSP00000261891,ENSP00000261893,ENSP00000262189,ENSP00000262370,ENSP00000263800,ENSP00000264346…	AATK,ADAM33,ADAMTS12,ADAMTSL3,ADAMTSL4,ARID4A,ASB14,ATXN3L,ATXN7,AURKB,BMPR1B,BRCA1,C2,C9orf3,CAPN15,CAPN2,CCND3,CDK18,CDKL3,CDKN2A,CFB,CFD,CFI,CSNK1E,CUL1,CUX1,DAPK2,DCLK2,DPP3,DTX3L,DUSP10,DYRK4,EHMT1,ENSG00000259288,FAM98A,FASTKD2,FASTKD3,FBXL2,FBXL7,FBXO40,FBXW4,FGL2,FLT3,FOLH1,FYN,GCA,HDAC10,HDAC9,HERC6,HLTF,HMGA2,HSP90AA1,HTRA4,IKBKB,KAT2A,KMT2A,KMT2C,LACTB,LEPREL1,LMTK2,LRRK2,LTK,MAP3K19,M…
GO:0003779	actin binding	38	413	0.0074	ENSP00000201647,ENSP00000215582,ENSP00000229922,ENSP00000236918,ENSP00000252456,ENSP00000262113,ENSP00000264605,ENSP00000285039,ENSP00000286628,ENSP00000288670,ENSP00000298910,ENSP00000302830,ENSP00000316779,ENSP00000320176,ENSP00000323856,ENSP00000327145,ENSP00000334563,ENSP00000334996,ENSP00000339115,ENSP00000342858,ENSP00000343140,ENSP00000344562,ENSP00000348128,ENSP00000351664,ENSP00000355865…	ABLIM2,ARPC1B,BIN1,CAP2,CCIN,CNN1,COBL,CORO1C,CORO6,EPS8L1,ESPNL,FERMT2,FHOD3,FLNC,FMNL2,HCLS1,KCNMA1,LRRK2,MAEA,MICAL1,MISP,MLPH,MYH14,MYO18B,MYO5B,MYOM2,NEBL,OBSL1,PARK2,PHACTR4,PICK1,PLEC,SMTN,SORBS1,SVIL,TNNT2,WAS,XIRP1
GO:0004674	protein serine/threonine kinase activity	40	444	0.0074	ENSP00000229795,ENSP00000238616,ENSP00000261402,ENSP00000261891,ENSP00000265334,ENSP00000272223,ENSP00000274289,ENSP00000287878,ENSP00000297293,ENSP00000298910,ENSP00000303887,ENSP00000305355,ENSP00000305976,ENSP00000311684,ENSP00000313950,ENSP00000324196,ENSP00000341292,ENSP00000343847,ENSP00000355304,ENSP00000361892,ENSP00000362082,ENSP00000364482,ENSP00000365005,ENSP00000369274,ENSP00000371341…	AATK,AURKB,BMPR1B,CCND3,CDK18,CDKL3,CSNK1E,DAPK2,DCLK2,DYRK4,ENSG00000259288,HMGA2,IKBKB,LMTK2,LRRK2,MAP3K19,MAP3K9,MAP4K1,MAPK14,MOK,NEK10,NEK9,NUAK1,OBSCN,OSR1,PHKA2,PLK2,PRKAG2,PRKCA,PRKCB,PRKCD,RPS6KA2,SGK3,SIK2,SMG1,SPEG,STK19,STK4,TNK2,WNK1
GO:0004672	protein kinase activity	52	635	0.0075	ENSP00000229795,ENSP00000236980,ENSP00000238616,ENSP00000241453,ENSP00000261402,ENSP00000261891,ENSP00000263800,ENSP00000264669,ENSP00000264972,ENSP00000265334,ENSP00000272223,ENSP00000274289,ENSP00000287878,ENSP00000295408,ENSP00000296474,ENSP00000297293,ENSP00000298910,ENSP00000303887,ENSP00000305355,ENSP00000305976,ENSP00000311684,ENSP00000313950,ENSP00000317272,ENSP00000324196,ENSP00000335153…	AATK,AURKB,BMPR1B,CCND3,CDK18,CDKL3,CSNK1E,CUX1,DAPK2,DCLK2,DYRK4,ENSG00000259288,FASTKD2,FASTKD3,FLT3,FYN,HMGA2,HSP90AA1,IKBKB,LMTK2,LRRK2,LTK,MAP3K19,MAP3K9,MAP4K1,MAPK14,MERTK,MET,MOK,MST1R,NEK10,NEK9,NRG1,NUAK1,OBSCN,OSR1,PHKA2,PLK2,PRKAG2,PRKCA,PRKCB,PRKCD,RPS6KA2,SGK3,SIK2,SMG1,SPEG,STK19,STK4,TNK2,WNK1,ZAP70
GO:0016887	ATPase activity	36	392	0.0102	ENSP00000205557,ENSP00000238789,ENSP00000248633,ENSP00000255078,ENSP00000261303,ENSP00000263094,ENSP00000284509,ENSP00000284719,ENSP00000292079,ENSP00000293831,ENSP00000294053,ENSP00000303960,ENSP00000307078,ENSP00000308122,ENSP00000308944,ENSP00000311135,ENSP00000326381,ENSP00000327214,ENSP00000335153,ENSP00000336606,ENSP00000336741,ENSP00000339182,ENSP00000344155,ENSP00000348020,ENSP00000358716…	ABCA2,ABCA7,ABCC6,ABCC8,ATAD2B,ATP13A2,ATP13A4,ATP6V0A4,ATP8A1,ATP8A2,ATP8B4,CLPB,DDX20,DHX15,DHX37,DNAH1,EIF4A1,EIF4A2,FXYD2,HLTF,HSP90AA1,HSPD1,IGHMBP2,KIF12,KIF13B,KIF3A,KIF5B,KIF7,MLH3,MYH14,OLA1,PEX1,PSMC1,PSMC3,RAD54B,RUVBL2
GO:0019900	kinase binding	54	678	0.0102	ENSP00000229795,ENSP00000231509,ENSP00000238616,ENSP00000261023,ENSP00000262113,ENSP00000262395,ENSP00000263317,ENSP00000263753,ENSP00000269848,ENSP00000272223,ENSP00000278572,ENSP00000286827,ENSP00000287878,ENSP00000292524,ENSP00000300648,ENSP00000305355,ENSP00000307078,ENSP00000307260,ENSP00000311453,ENSP00000313950,ENSP00000317891,ENSP00000317904,ENSP00000320038,ENSP00000320176,ENSP00000335153…	ARHGAP33,ASPM,AURKB,CCND3,CDKN2A,CEP250,DACT3,DUSP10,ELP2,GCN1L1,GHR,GYS1,HCLS1,HDAC9,HIF1A,HSP90AA1,IKBKB,ITGAV,KIF13B,KIF5B,LRP4,LRRC14,MAPK14,MICAL1,MYOM2,NEK9,NOX4,NR3C1,NRG1,OSR1,PARK2,PDE8A,PFKFB2,PFKL,PFKM,PICK1,PPME1,PPP1R12B,PRKAG2,PRKCB,PRKCD,RAB13,RPS3,SGOL1,STRIP1,TBL2,TIAM1,TNFAIP3,TNIP1,TPR,TRAF4,WARS,WAS,WNK1
GO:0016740	transferase activity	142	2250	0.0109	ENSP00000040877,ENSP00000164139,ENSP00000210060,ENSP00000216277,ENSP00000223366,ENSP00000225276,ENSP00000225916,ENSP00000226279,ENSP00000229795,ENSP00000236980,ENSP00000238616,ENSP00000238714,ENSP00000238823,ENSP00000241453,ENSP00000244051,ENSP00000245206,ENSP00000252136,ENSP00000261402,ENSP00000261891,ENSP00000262189,ENSP00000262370,ENSP00000263800,ENSP00000263857,ENSP00000264346,ENSP00000264669…	AATK,ACSM3,ALDH18A1,ASB14,AURKB,B3GALNT2,B4GALT4,BMPR1B,BRCA1,CCND3,CD38,CD3EAP,CDK18,CDKL3,CDKN2A,COQ2,CS,CSNK1E,CUL1,CUX1,DAPK2,DCLK2,DGKG,DGKH,DHPS,DNMT3A,DTX3L,DYRK4,EHMT1,ENSG00000259288,FAM46B,FAM98A,FASTKD2,FASTKD3,FBXL2,FBXL7,FBXO40,FBXW4,FLT3,FUT4,FYN,GCK,GOT2,GYS1,HERC6,HK1,HLTF,HMGA2,HMGXB3,HSP90AA1,IKBKB,IP6K3,KARS,KAT2A,KAT5,KAT6B,KIAA1456,KMT2A,KMT2C,LMTK2,LRRK2,LTK,MAP3K19,MAP3K9,M…
GO:0017111	nucleoside-triphosphatase activity	59	778	0.0161	ENSP00000205557,ENSP00000216122,ENSP00000238789,ENSP00000248633,ENSP00000249071,ENSP00000255078,ENSP00000256953,ENSP00000261303,ENSP00000263094,ENSP00000264601,ENSP00000265753,ENSP00000267396,ENSP00000281543,ENSP00000284509,ENSP00000284719,ENSP00000285039,ENSP00000292079,ENSP00000293831,ENSP00000294053,ENSP00000294671,ENSP00000298910,ENSP00000299759,ENSP00000301072,ENSP00000303580,ENSP00000303960…	ABCA2,ABCA7,ABCC6,ABCC8,ATAD2B,ATP13A2,ATP13A4,ATP6V0A4,ATP8A1,ATP8A2,ATP8B4,CHD9,CLPB,DDX20,DHX15,DHX37,DNAH1,DNM1L,EIF4A1,EIF4A2,EIF4H,FXYD2,GBP7,GUF1,HLTF,HSP90AA1,HSPD1,IGHMBP2,KIF12,KIF13B,KIF3A,KIF5B,KIF7,LRRK2,MCM5,MCM8,MLH3,MTG2,MYH14,MYO18B,MYO5B,NKIRAS2,OLA1,PEX1,PSMC1,PSMC3,RAB13,RAB17,RAB40A,RAB4A,RAC2,RAD54B,RASEF,REM2,RERG,RRAD,RUVBL2,TBCC,TUBA1C
GO:0016462	pyrophosphatase activity	61	819	0.0193	ENSP00000205557,ENSP00000216122,ENSP00000238789,ENSP00000248633,ENSP00000249071,ENSP00000255078,ENSP00000256953,ENSP00000259486,ENSP00000261303,ENSP00000263094,ENSP00000264601,ENSP00000265753,ENSP00000267396,ENSP00000281543,ENSP00000284509,ENSP00000284719,ENSP00000285039,ENSP00000292079,ENSP00000293831,ENSP00000294053,ENSP00000294671,ENSP00000298910,ENSP00000299759,ENSP00000301072,ENSP00000303580…	ABCA2,ABCA7,ABCC6,ABCC8,ATAD2B,ATP13A2,ATP13A4,ATP6V0A4,ATP8A1,ATP8A2,ATP8B4,CHD9,CLPB,DDX20,DHX15,DHX37,DNAH1,DNM1L,DUT,EIF4A1,EIF4A2,EIF4H,ENPP2,FXYD2,GBP7,GUF1,HLTF,HSP90AA1,HSPD1,IGHMBP2,KIF12,KIF13B,KIF3A,KIF5B,KIF7,LRRK2,MCM5,MCM8,MLH3,MTG2,MYH14,MYO18B,MYO5B,NKIRAS2,OLA1,PEX1,PSMC1,PSMC3,RAB13,RAB17,RAB40A,RAB4A,RAC2,RAD54B,RASEF,REM2,RERG,RRAD,RUVBL2,TBCC,TUBA1C
GO:0008307	structural constituent of muscle	9	45	0.0211	ENSP00000262113,ENSP00000323856,ENSP00000344488,ENSP00000347852,ENSP00000355124,ENSP00000366326,ENSP00000385636,ENSP00000455507,ENSP00000484398	JPH1,KRT19,MYOM2,NEBL,OBSCN,OBSL1,PLEC,SMTN,SORBS2
GO:0016787	hydrolase activity	149	2448	0.0287	ENSP00000003302,ENSP00000203407,ENSP00000205557,ENSP00000216122,ENSP00000216271,ENSP00000219271,ENSP00000219334,ENSP00000219611,ENSP00000221233,ENSP00000225916,ENSP00000226279,ENSP00000238789,ENSP00000242784,ENSP00000248598,ENSP00000248600,ENSP00000248633,ENSP00000249071,ENSP00000255078,ENSP00000256953,ENSP00000256999,ENSP00000257548,ENSP00000259486,ENSP00000261303,ENSP00000261772,ENSP00000261893…	AARS,ABCA2,ABCA7,ABCC6,ABCC8,ADAM33,ADAMTS12,ADAMTSL3,ADAMTSL4,AHCYL2,ARID4A,ATAD2B,ATP13A2,ATP13A4,ATP6V0A4,ATP8A1,ATP8A2,ATP8B4,ATXN3L,ATXN7,C19orf43,C2,C9orf3,CAPN15,CAPN2,CD38,CFB,CFD,CFI,CHD9,CLPB,DDX20,DHX15,DHX37,DNAH1,DNM1L,DPP3,DUSP10,DUT,EIF4A1,EIF4A2,EIF4H,ENPP2,ENSG00000108825,EXOSC10,EXOSC5,EXOSC7,FGL2,FOLH1,FXYD2,GBP7,GCA,GUF1,HDAC10,HDAC9,HLTF,HSP90AA1,HSPD1,HTRA4,IGHMBP2,INPP5J,KA…
GO:0031267	small GTPase binding	42	525	0.0351	ENSP00000221543,ENSP00000250617,ENSP00000253699,ENSP00000255305,ENSP00000264431,ENSP00000264605,ENSP00000285039,ENSP00000286827,ENSP00000288670,ENSP00000291574,ENSP00000298694,ENSP00000298910,ENSP00000300584,ENSP00000306637,ENSP00000317272,ENSP00000318803,ENSP00000328524,ENSP00000330382,ENSP00000346671,ENSP00000347134,ENSP00000351664,ENSP00000355511,ENSP00000358810,ENSP00000362057,ENSP00000362080…	ANKFY1,ARHGEF40,ARHGEF6,CHML,CORO1C,DENND4C,DENND5A,DENND5B,DNM1L,EHD1,ENSG00000259288,FARP1,FMNL2,FYN,GGA3,IPO11,KIF3A,LRRK2,MET,MICAL1,MLPH,MYO5B,NET1,NOX1,NRG1,OBSCN,PDGFB,RAPGEF2,RGP1,RGPD8,SRGAP3,STRIP1,SYTL2,SYTL4,TBC1D17,TBC1D2,TBC1D2B,TIAM1,TRAPPC10,WAS,XPO4,ZFYVE20
GO:0017016	Ras GTPase binding	41	510	0.0359	ENSP00000221543,ENSP00000250617,ENSP00000253699,ENSP00000255305,ENSP00000264431,ENSP00000264605,ENSP00000285039,ENSP00000286827,ENSP00000288670,ENSP00000291574,ENSP00000298694,ENSP00000298910,ENSP00000300584,ENSP00000306637,ENSP00000317272,ENSP00000318803,ENSP00000328524,ENSP00000330382,ENSP00000346671,ENSP00000347134,ENSP00000351664,ENSP00000355511,ENSP00000358810,ENSP00000362057,ENSP00000362080…	ANKFY1,ARHGEF40,ARHGEF6,CHML,CORO1C,DENND4C,DENND5A,DENND5B,DNM1L,EHD1,ENSG00000259288,FARP1,FMNL2,FYN,IPO11,KIF3A,LRRK2,MET,MICAL1,MLPH,MYO5B,NET1,NOX1,NRG1,OBSCN,PDGFB,RAPGEF2,RGP1,RGPD8,SRGAP3,STRIP1,SYTL2,SYTL4,TBC1D17,TBC1D2,TBC1D2B,TIAM1,TRAPPC10,WAS,XPO4,ZFYVE20
GO:0002020	protease binding	16	135	0.0378	ENSP00000228284,ENSP00000261023,ENSP00000266085,ENSP00000287078,ENSP00000316779,ENSP00000323929,ENSP00000352608,ENSP00000355865,ENSP00000358035,ENSP00000365569,ENSP00000386380,ENSP00000398698,ENSP00000405575,ENSP00000467123,ENSP00000474823,ENSP00000481570	A2M,ADAMTSL4,BIN1,CHMP3,ENSG00000249884,FLOT1,IL1R1,ITGAV,NLRP7,PARK2,RYR1,SART3,TIMP3,TNF,TNFAIP3,TYSND1
GO:0003723	RNA binding	61	850	0.0378	ENSP00000040877,ENSP00000216277,ENSP00000221233,ENSP00000228284,ENSP00000231509,ENSP00000236980,ENSP00000238714,ENSP00000242784,ENSP00000255078,ENSP00000258886,ENSP00000261772,ENSP00000262584,ENSP00000265564,ENSP00000265753,ENSP00000269385,ENSP00000273783,ENSP00000274054,ENSP00000274606,ENSP00000278572,ENSP00000285873,ENSP00000292672,ENSP00000293831,ENSP00000298281,ENSP00000298717,ENSP00000298875…	AARS,BRCA1,C19orf43,CAPRIN2,CBX8,CELF1,CELF5,CIRBP,CPSF2,CSTF2,DHX15,DHX37,EIF2B5,EIF3L,EIF4A1,EIF4A2,EIF4G1,EIF4H,EXOSC10,EXOSC5,EXOSC7,FASTKD2,GCN1L1,GEMIN5,HABP4,HNRNPAB,HNRNPCP5,HSPD1,IGHMBP2,ILF3,IREB2,KARS,KHSRP,KIAA1456,LARP6,LOC649330,METTL3,MEX3D,MRPL11,NAF1,NHP2,NR3C1,NUDT16L1,PAPOLA,PAPOLG,PCBP4,PCF11,PPIE,RBM17,RBM41,RBMXL1,RNF20,RNF40,RPL8,RPS3,SART3,SETD1B,TARBP1,TPR,UNK,ZC3H12A
GO:0017137	Rab GTPase binding	19	176	0.0378	ENSP00000221543,ENSP00000253699,ENSP00000264605,ENSP00000285039,ENSP00000291574,ENSP00000300584,ENSP00000318803,ENSP00000328524,ENSP00000351664,ENSP00000355511,ENSP00000362080,ENSP00000367318,ENSP00000373734,ENSP00000385808,ENSP00000449089,ENSP00000459943,ENSP00000473565,ENSP00000479153,ENSP00000481721	ANKFY1,CHML,DENND4C,DENND5A,DENND5B,DNM1L,EHD1,KIF3A,MICAL1,MLPH,MYO5B,RGP1,SYTL2,SYTL4,TBC1D17,TBC1D2,TBC1D2B,TRAPPC10,ZFYVE20
GO:0018024	histone-lysine N-methyltransferase activity	8	40	0.0378	ENSP00000262189,ENSP00000271640,ENSP00000305899,ENSP00000384629,ENSP00000384725,ENSP00000417980,ENSP00000436786,ENSP00000442924	EHMT1,KMT2A,KMT2C,PRDM6,SETD1B,SETD8,SETDB1,SUV420H1
GO:0019901	protein kinase binding	46	599	0.0394	ENSP00000229795,ENSP00000231509,ENSP00000238616,ENSP00000261023,ENSP00000262395,ENSP00000263317,ENSP00000272223,ENSP00000278572,ENSP00000286827,ENSP00000287878,ENSP00000300648,ENSP00000305355,ENSP00000307078,ENSP00000307260,ENSP00000317891,ENSP00000317904,ENSP00000320038,ENSP00000320176,ENSP00000335153,ENSP00000341292,ENSP00000347495,ENSP00000351664,ENSP00000355865,ENSP00000355866,ENSP00000356047…	ARHGAP33,ASPM,CCND3,CDKN2A,CEP250,DACT3,DUSP10,ELP2,GCN1L1,GHR,GYS1,HCLS1,HDAC9,HIF1A,HSP90AA1,IKBKB,ITGAV,KIF13B,KIF5B,LRP4,MAPK14,MICAL1,NEK9,NOX4,NR3C1,NRG1,OSR1,PARK2,PFKFB2,PICK1,PPME1,PPP1R12B,PRKAG2,PRKCB,PRKCD,RAB13,RPS3,STRIP1,TBL2,TIAM1,TNIP1,TPR,TRAF4,WARS,WAS,WNK1
GO:0046965	retinoid X receptor binding	5	15	0.0442	ENSP00000253727,ENSP00000326767,ENSP00000363929,ENSP00000399888,ENSP00000447149	HMGA1,MED25,NCOA6,NR1H2,NR1H4
