# Supplementary material for: The plasma peptides of Alzheimer’s disease
Source: Clin Proteomics. 2021 Jun 28;18:17. doi: 10.1186/s12014-021-09320-2 (PMC8240224; doi:10.1186/s12014-021-09320-2)
Supplement: Supplementary file 5 — Additional file 5: Table S5. The STRING Process analysis with Chi Square (χ2) values greater than nine (9) at 1 degree of freedom. [file 12014_2021_9320_MOESM5_ESM.xlsx]

## Sheet: Sheet1
Supplemental Table V. The STRING Process analysis with Chi Square (χ2) values greater than nine (9) at 1 degree of freedom.
#term ID	term description	observed gene count	background gene count	false discovery rate	matching proteins in your network (IDs)	matching proteins in your network (labels)
GO:0016043	cellular component organization	310	5163	0.0066	ENSP00000001146,ENSP00000162749,ENSP00000188312,ENSP00000199706,ENSP00000204517,ENSP00000210060,ENSP00000215071,ENSP00000216271,ENSP00000216446,ENSP00000217958,ENSP00000219271,ENSP00000225174,ENSP00000225726,ENSP00000225916,ENSP00000228284,ENSP00000229795,ENSP00000229922,ENSP00000231509,ENSP00000236918,ENSP00000236980,ENSP00000238616,ENSP00000244573,ENSP00000248633,ENSP00000248668,ENSP00000249071…	A2M,ABCA7,ABLIM2,ACTR6,ADAMTSL4,AGER,AMER1,ANKFY1,APP,ARHGAP26,ARHGEF6,ARID1B,ARID4A,ARL6IP1,ARPC1B,ASPM,ATP13A2,ATP6V0A4,ATP8A1,ATP8A2,ATP8B4,ATXN7,AURKB,BAHD1,BET1L,BIN1,BMPR1B,BOK,BRCA1,C2CD3,C9orf117,CAMSAP1,CAP2,CBR4,CBX8,CCDC11,CCDC47,CCDC68,CCT3,CCT6B,CDH10,CDH13,CDKL3,CDKN2A,CELF1,CEP250,CHD9,CHMP3,CHRNB2,CIRBP,CLIP1,CNN1,CNTN1,COBL,COG3,COL11A2,COL12A1,COL4A2,COL8A2,CORO1C,CORO6,CSNK1E,C…
GO:0018193	peptidyl-amino acid modification	73	842	0.0066	ENSP00000210060,ENSP00000225174,ENSP00000225276,ENSP00000225916,ENSP00000229795,ENSP00000241453,ENSP00000244051,ENSP00000252826,ENSP00000253329,ENSP00000256999,ENSP00000260970,ENSP00000261891,ENSP00000262189,ENSP00000262419,ENSP00000263062,ENSP00000263800,ENSP00000264972,ENSP00000271640,ENSP00000272223,ENSP00000274289,ENSP00000287239,ENSP00000295408,ENSP00000296474,ENSP00000296490,ENSP00000297293…	ARID4A,ATP13A2,AURKB,CDKN2A,CLSPN,CSNK1E,CUX1,DAPK2,DCLK2,DHPS,DYRK4,EGFLAM,EHMT1,EPC1,FLT3,FOLH1,FYN,GHR,HDAC9,HMGA2,HSP90AA1,IKBKB,KANSL1,KAT2A,KAT5,KAT6B,KMT2A,KMT2C,LEPREL1,LMTK2,LRRK2,LTK,MAP4K1,MAPK14,MERTK,MET,MOCS3,MRGBP,MST1R,NR1H4,NRG1,OSR1,P4HB,PCGF2,PDGFB,PLK2,PPIE,PPIF,PPIG,PPIH,PPIL4,PPP2R4,PRDM6,PRKCA,PRKCB,PRKCD,RUVBL2,SENP5,SETD1B,SETD8,SETDB1,SGK3,SMG1,ST6GALNAC2,STK4,SUV420H1,T…
GO:0071840	cellular component organization or biogenesis	318	5342	0.0066	ENSP00000001146,ENSP00000040877,ENSP00000162749,ENSP00000188312,ENSP00000199706,ENSP00000204517,ENSP00000210060,ENSP00000215071,ENSP00000216271,ENSP00000216446,ENSP00000217958,ENSP00000219271,ENSP00000221233,ENSP00000225174,ENSP00000225726,ENSP00000225916,ENSP00000228284,ENSP00000229795,ENSP00000229922,ENSP00000231509,ENSP00000236918,ENSP00000236980,ENSP00000238616,ENSP00000244573,ENSP00000248633…	A2M,ABCA7,ABLIM2,ACTR6,ADAMTSL4,AGER,AMER1,ANKFY1,APP,ARHGAP26,ARHGEF6,ARID1B,ARID4A,ARL6IP1,ARPC1B,ASPM,ATP13A2,ATP6V0A4,ATP8A1,ATP8A2,ATP8B4,ATXN7,AURKB,BAHD1,BET1L,BIN1,BMPR1B,BOK,BRCA1,C2CD3,C9orf117,CAMSAP1,CAP2,CBR4,CBX8,CCDC11,CCDC47,CCDC68,CCT3,CCT6B,CDH10,CDH13,CDKL3,CDKN2A,CELF1,CEP250,CHD9,CHMP3,CHRNB2,CIRBP,CLIP1,CNN1,CNTN1,COBL,COG3,COL11A2,COL12A1,COL4A2,COL8A2,CORO1C,CORO6,CSNK1E,C…
GO:0034248	regulation of cellular amide metabolic process	39	379	0.023	ENSP00000162749,ENSP00000219334,ENSP00000236980,ENSP00000258886,ENSP00000261772,ENSP00000263094,ENSP00000264645,ENSP00000264669,ENSP00000265753,ENSP00000273783,ENSP00000278572,ENSP00000284981,ENSP00000285873,ENSP00000289382,ENSP00000298717,ENSP00000298892,ENSP00000299213,ENSP00000300648,ENSP00000316779,ENSP00000326381,ENSP00000327214,ENSP00000356448,ENSP00000359859,ENSP00000362179,ENSP00000364398…	AARS,ABCA7,APP,ATP13A2,BIN1,CAPRIN2,CASC3,CELF1,CIRBP,CNOT11,CYR61,EIF2B5,EIF4A2,EIF4G1,EIF4H,FASTKD2,FASTKD3,GCN1L1,GEMIN5,HABP4,ILF3,IREB2,KHSRP,LARP6,METTL3,MEX3D,MTG2,NR1H4,PRKCD,RPS3,RXRA,SMPD3,TNF,TNFRSF1A,TNRC6A,TPR,UNK,ZC3H12A,ZNF598
GO:0009987	cellular process	742	14652	0.0249	ENSP00000001146,ENSP00000003302,ENSP00000040738,ENSP00000040877,ENSP00000159060,ENSP00000162749,ENSP00000164139,ENSP00000188312,ENSP00000199706,ENSP00000201647,ENSP00000203407,ENSP00000204517,ENSP00000204549,ENSP00000210060,ENSP00000215071,ENSP00000215582,ENSP00000215882,ENSP00000216122,ENSP00000216271,ENSP00000216277,ENSP00000216446,ENSP00000217958,ENSP00000219271,ENSP00000219334,ENSP00000219478…	A2M,AARS,AATK,ABCA7,ABCC8,ABLIM2,ACAP3,ACKR2,ACKR4,ACSBG1,ACSM3,ACTR6,ADAMTS12,ADAMTSL4,AES,AGER,AHCYL2,AKAP3,ALDH18A1,ALDH2,ALDH4A1,ALDH7A1,AMER1,ANKDD1A,ANKFY1,AP5Z1,APP,ARHGAP23,ARHGAP26,ARHGAP33,ARHGAP8,ARHGEF6,ARID1B,ARID4A,ARL6IP1,ARL6IP4,ARPC1B,ASB11,ASB14,ASCL2,ASNSD1,ASPM,ATP13A2,ATP13A4,ATP6V0A4,ATP8A1,ATP8A2,ATP8B4,ATXN3L,ATXN7,AURKB,AVL9,B3GALNT2,B4GALT4,BAG1,BAHD1,BEND5,BET1L,BIN1,BM…
GO:0016569	covalent chromatin modification	37	357	0.0249	ENSP00000216271,ENSP00000225916,ENSP00000262189,ENSP00000262419,ENSP00000263062,ENSP00000264709,ENSP00000269385,ENSP00000271640,ENSP00000287239,ENSP00000296161,ENSP00000296490,ENSP00000299440,ENSP00000305355,ENSP00000305899,ENSP00000313950,ENSP00000325677,ENSP00000337332,ENSP00000340330,ENSP00000347602,ENSP00000359518,ENSP00000361990,ENSP00000369681,ENSP00000373772,ENSP00000378217,ENSP00000384629…	ARID4A,ATXN7,AURKB,CBX8,CTCFL,DNMT3A,DTX3L,EHMT1,EPC1,HDAC10,HDAC9,HMGA2,KANSL1,KAT2A,KAT5,KAT6B,KMT2A,KMT2C,MRGBP,NR1H4,PCGF2,PRDM6,PRKCA,PRKCB,PRKCD,RAG1,RNF20,RNF40,RUVBL2,SETD1B,SETD8,SETDB1,SIRT6,SUV420H1,UBR2,USP3,WDR82
GO:0016570	histone modification	36	347	0.0249	ENSP00000216271,ENSP00000225916,ENSP00000262189,ENSP00000262419,ENSP00000263062,ENSP00000269385,ENSP00000271640,ENSP00000287239,ENSP00000296161,ENSP00000296490,ENSP00000299440,ENSP00000305355,ENSP00000305899,ENSP00000313950,ENSP00000325677,ENSP00000337332,ENSP00000340330,ENSP00000347602,ENSP00000359518,ENSP00000361990,ENSP00000369681,ENSP00000373772,ENSP00000378217,ENSP00000384629,ENSP00000384725…	ARID4A,ATXN7,AURKB,CBX8,CTCFL,DTX3L,EHMT1,EPC1,HDAC10,HDAC9,HMGA2,KANSL1,KAT2A,KAT5,KAT6B,KMT2A,KMT2C,MRGBP,NR1H4,PCGF2,PRDM6,PRKCA,PRKCB,PRKCD,RAG1,RNF20,RNF40,RUVBL2,SETD1B,SETD8,SETDB1,SIRT6,SUV420H1,UBR2,USP3,WDR82
GO:0043393	regulation of protein binding	26	213	0.0249	ENSP00000221561,ENSP00000262395,ENSP00000264431,ENSP00000274289,ENSP00000284981,ENSP00000286827,ENSP00000296161,ENSP00000298892,ENSP00000298910,ENSP00000313950,ENSP00000317272,ENSP00000330382,ENSP00000343140,ENSP00000355593,ENSP00000355865,ENSP00000361892,ENSP00000365569,ENSP00000369500,ENSP00000377969,ENSP00000378217,ENSP00000380044,ENSP00000384620,ENSP00000400099,ENSP00000402861,ENSP00000473172…	AES,APP,AURKB,CAPRIN2,CSNK1E,DISC1,DTX3L,FAM65A,FLOT1,GTF2F1,LRRK2,MET,NRG1,PARK2,PDGFB,PLCL1,PLCL2,PLK2,PRKCD,RAPGEF2,RUVBL2,STK4,SYAP1,TIAM1,TRAF4,XIRP1
GO:0051098	regulation of binding	37	356	0.0249	ENSP00000204517,ENSP00000221561,ENSP00000225916,ENSP00000229135,ENSP00000262395,ENSP00000264431,ENSP00000274289,ENSP00000284981,ENSP00000286827,ENSP00000296161,ENSP00000298892,ENSP00000298910,ENSP00000299213,ENSP00000311579,ENSP00000313950,ENSP00000317272,ENSP00000326767,ENSP00000330382,ENSP00000343140,ENSP00000355593,ENSP00000355865,ENSP00000358525,ENSP00000361892,ENSP00000364210,ENSP00000364398…	AES,AGER,APP,AURKB,CAPRIN2,CSNK1E,DISC1,DTX3L,EIF4G1,FAM65A,FLOT1,GTF2F1,HABP4,HMGA2,IFNG,KAT2A,LARP6,LRRK2,MED25,MET,NGF,NRG1,PARK2,PDGFB,PLCL1,PLCL2,PLK2,PRKCD,RAPGEF2,RUVBL2,STK4,SYAP1,TFAP4,TIAM1,TNKS,TRAF4,XIRP1
GO:0051099	positive regulation of binding	23	172	0.0249	ENSP00000225916,ENSP00000229135,ENSP00000262395,ENSP00000264431,ENSP00000274289,ENSP00000284981,ENSP00000286827,ENSP00000296161,ENSP00000298892,ENSP00000298910,ENSP00000299213,ENSP00000317272,ENSP00000326767,ENSP00000355865,ENSP00000358525,ENSP00000361892,ENSP00000365569,ENSP00000369500,ENSP00000400099,ENSP00000402861,ENSP00000416255,ENSP00000437621,ENSP00000478458	APP,CAPRIN2,DTX3L,EIF4G1,FAM65A,FLOT1,HMGA2,IFNG,KAT2A,LARP6,LRRK2,MED25,MET,NGF,PARK2,PLCL1,PLCL2,PLK2,RAPGEF2,STK4,SYAP1,TIAM1,TRAF4
GO:0051128	regulation of cellular component organization	151	2306	0.0249	ENSP00000162749,ENSP00000201647,ENSP00000216446,ENSP00000217958,ENSP00000221543,ENSP00000225174,ENSP00000225916,ENSP00000226279,ENSP00000228284,ENSP00000228606,ENSP00000229135,ENSP00000229795,ENSP00000234961,ENSP00000238789,ENSP00000238823,ENSP00000244573,ENSP00000248600,ENSP00000249071,ENSP00000253699,ENSP00000253727,ENSP00000256953,ENSP00000257548,ENSP00000259486,ENSP00000261023,ENSP00000261303…	ABCA7,ACAP3,ANKFY1,APP,ARHGAP33,ARPC1B,ATAD2B,ATP13A2,ATP8A1,ATP8A2,AURKB,BIN1,BOK,BRCA1,C2,CAMSAP1,CAPN2,CAPRIN2,CCT3,CD38,CDC27,CDH13,CDKL3,CDKN2A,CEP250,CHMP3,CHRNB2,CLIP1,CNTN1,COBL,CORO1C,CSNK1E,CTC1,CTCFL,CUX1,CYP27B1,CYR61,DACT3,DENND5A,DNM1L,EHD1,EI24,EIF4G1,EML2,ENPP2,ENSG00000249884,EPS8L1,EXOSC10,FAM98A,FBLN1,FBXO38,FERMT2,FHL1,FHOD3,FLOT1,FMNL2,FXYD2,FYN,FZD9,HCLS1,HIF1A,HIST1H1A,HMGA…
GO:0044238	primary metabolic process	474	8808	0.035	ENSP00000001146,ENSP00000003302,ENSP00000040738,ENSP00000040877,ENSP00000162749,ENSP00000164139,ENSP00000199706,ENSP00000203407,ENSP00000204517,ENSP00000204549,ENSP00000210060,ENSP00000215071,ENSP00000215882,ENSP00000216122,ENSP00000216271,ENSP00000216277,ENSP00000217958,ENSP00000219271,ENSP00000219334,ENSP00000219478,ENSP00000219611,ENSP00000221233,ENSP00000221561,ENSP00000223366,ENSP00000225174…	A2M,AARS,AATK,ABCA2,ABCA7,ABLIM2,ACSBG1,ACSM3,ADAM33,ADAMTS12,ADAMTSL3,ADAMTSL4,AES,AHCYL2,ALDH18A1,ALDH2,ALDH4A1,ALDH7A1,AP5Z1,APP,ARHGEF6,ARID1B,ARID4A,ARL6IP4,ASB11,ASB14,ASCL2,ASNSD1,ATP13A2,ATP6V0A4,ATXN3L,ATXN7,AURKB,B3GALNT2,B4GALT4,BAHD1,BEND5,BMPR1B,BNC2,BOD1L1,BRCA1,C17orf70,C19orf43,C2,C2CD3,C7,C8A,C9orf3,CALCOCO1,CAMTA1,CAMTA2,CAPN15,CAPN2,CASC3,CBR4,CBX8,CCDC47,CCIN,CCND3,CD38,CD3EAP…
GO:0006996	organelle organization	192	3131	0.0443	ENSP00000001146,ENSP00000188312,ENSP00000216271,ENSP00000216446,ENSP00000225174,ENSP00000225726,ENSP00000225916,ENSP00000228284,ENSP00000229922,ENSP00000231509,ENSP00000236918,ENSP00000236980,ENSP00000238616,ENSP00000244573,ENSP00000248633,ENSP00000249071,ENSP00000251768,ENSP00000252456,ENSP00000253699,ENSP00000255078,ENSP00000257548,ENSP00000258654,ENSP00000261866,ENSP00000262113,ENSP00000262133…	ABLIM2,ACTR6,ANKFY1,ARHGAP26,ARID1B,ARID4A,ARL6IP1,ARPC1B,ASPM,ATP13A2,ATP8A1,ATP8A2,ATP8B4,ATXN7,AURKB,BAHD1,BIN1,BOK,BRCA1,C2CD3,C9orf117,CAMSAP1,CAP2,CBX8,CCDC11,CCDC47,CCDC68,CDKN2A,CEP250,CHD9,CHMP3,CIRBP,CLIP1,CNN1,COBL,COG3,CORO1C,CORO6,CSNK1E,CTC1,CTCFL,CYCS,CYP26B1,DCLK2,DISC1,DNAAF2,DNAAF3,DNAH1,DNAJC2,DNM1L,DNMT3A,DOC2A,DSN1,DTX3L,EHD1,EHMT1,EIF4G1,ENSG00000249884,ENSG00000259288,EPC1,…
