# Supplementary material for: The plasma peptides of Alzheimer’s disease
Source: Clin Proteomics. 2021 Jun 28;18:17. doi: 10.1186/s12014-021-09320-2 (PMC8240224; doi:10.1186/s12014-021-09320-2)
Supplement: Supplementary file 6 — Additional file 6: Table S6. The replication of the LC–ESI–MS/MS experiments. [file 12014_2021_9320_MOESM6_ESM.xlsx]

## Sheet: Sheet1
The replication of treatments and controls
Treatment ID#	MGF	TreatmentName	TreatmentName
1	115	Alzheimer	Alzheimer control
2	115	AlzHeimer	AlzHeimer control STYP
3	120	AlzHeimer	AlzHeimer
4	120	Alzheimer	Alzheimer STYP
5	89	Cancer	Cancer breast
6	89	Cancer	Cancer breast STYP
7	50	Cancer	Female control
8	50	Cancer	Female control STYP
9	90	Cancer	Cancer ovarian
10	90	Cancer	Cancer ovarian STYP
11	12	Ice	Ice cold control
12	12	Ice	Ice cold control STYP
13	211	Heart	Heart attack arterial
14	211	Heart	Heart attack arterial STYP
15	267	Heart	Heart attack venous control
16	267	Heart	Heart attack venous control
17	121	Heart	Heart attack venous
18	121	Heart	Heart attack venous STYP
19	121	Multiple	Multiple sclerosis control
20	121	Multiple	Multiple sclerosis control STYP
21	122	Multiple	Multiple sclerosis
22	122	Multiple	Multiple sclerosis STYP
23	100	Sepsis	Sepsis
24	100	Sepsis	Sepsis STYP
25	90	Sepsis	Sepsis control
26	90	Sepsis	Sepsis control STYP
